# Supplementary material for: Identification of Eleutherococcus senticosus NAC transcription factors and their mechanisms in mediating DNA methylation of EsFPS, EsSS, and EsSE promoters to regulate saponin synthesis
Source: BMC Genomics. 2024 May 31;25:536. doi: 10.1186/s12864-024-10442-8 (PMC11140872; doi:10.1186/s12864-024-10442-8)
Supplement: Supplementary file 1 — Supplementary Material 1. [file 12864_2024_10442_MOESM1_ESM.xlsx]

## Sheet: Sheet1
Supplementary table 1：Primer information used in the paper
Use of primers	Primers ID	Primers sequence（5'-3'）
Real-time fluorescent primer	ss188010s	CTGGCTTGTCGGCAGCAGAGGG
	ss188010x	CTCTACATTTGGCAGCTAAATGGTC
	ss168449s	AAAACCAACTCCTATCTTCCTCCTG
	ss168449x	CTGTCACGGGGGCTAAAGAAGTACC
	ss169025s	GAGCATCTTTGTGATGAGCAAATGG
	ss169025x	ATCTTCGCCTTCCATGGCAGATCCC
	ss60567s	GAGCTTGTGATGCACTATTTATGCC
	ss60567x	GCCTCGACCCGTTAGGATACTTCCG
	ss71208s	CCGGGGTTCCGGTTTCATCCTACGG
	ss71208x	TGGCACAAAAAAGTACCACTCTCGC
	ss170492s	TTCGAAACCAAGCTACGTCTCAGCC
	ss170492x	ATCCCGATACGGCTGTACGGTTGGG
	ss190112s	CCAAAAGGAGAGAAAAGCAATTGGG
	ss190112x	TAATGGCGGCAGAACATCAGGAACC
	ss141533s	CCAAGTGATGAGGAATTAGTCTGCC
	ss141533x	CTCTATTGGTCCGATATCCGGTCGC
	ss213872s	GATGAAGAGCTTGTTGTTCATTTCC
	ss213872x	CCAATATCCCTTGCTTGTAATGCGG
	ss123112s	TCCCACCGGGGTTCCGCTTTCACCC
	ss123112x	CGATCTCTCGGGCTAAAGAAATACC
Subcellularly localized zymography primers	yNAC3(s）	CGggatccGGATGGATGAATCAAAAACATCC
	yNAC3(x）	CCaagcttTGAGATTGAGTACATTTGCATATGG
	yNAC4(s）	CGggatccGGATGACAAGTATAGGAAAAACC
	yNAC4(x）	CCaagcttTAGTCTGAAATTCAAACATTGA
	yNAC5(s）	CGggatccGGATGAAGAAAACCTTGGTTTTCTAC
	yNAC5(x）	CCaagcttTATAGTTCCAGAGACAACAATCAAAGTC
	yNAC7(s）	CGggatccGGATGGGCGATAATAATGTAAATCTC
	yNAC7(x）	GctgcagATTTGGCAAACTAATTTCGTC
Cloning primer of FPS、SS、SE promoter	FPSJJ1239S	ATTTTTATCAAACCCGAGCACTT
	FPSBY0	CTCATTCTGGCTGGTTATGTGTG
	SS2-1187S	GAACTCCCTCTAACAATAAGCAA
	SS2-2564X	CCAAACTTCCCATTTTCTCTCTC
	SE1-739S	TAGGTTCCTATCGGCCCACCAATT
	SE1-2217X	GCGTATAAGCAAGAGCAGAACCAG
Zymography primer of FPS、SS、SE promoter	gFPSJJ1239S	CGggatccATTTTTATCAAACCCGAGCACTT
	gFPSBY0	CCaagcttCTCATTCTGGCTGGTTATGTGTG
	TYgSS2-1187S	AATTCGAGCTCGGTACCCGGggatccGAACTCCCTCTAACAATAAGCAA
	TYgSS2-2564X	CCAGTGCCAAGCTTGCATGCctgcagCCAAACTTCCCATTTTCTCTCTC
	gSE1-739S	CGggatccTAGGTTCCTATCGGCCCACCAATT
	gSE1-2217X	GctgcagGCGTATAAGCAAGAGCAGAACCAG
Transcription activation zymography primer	TY-T7-NAC3(s）	CATGGAGGCCGAATTCCCGGggatccTTATGGATGAATCAAAAACATCC
	TY-T7-NAC3(x）	TTATGCTAGTTATGCGGCCGctgcagGGAGATTGAGTACATTTGCATATGG
	T7-NAC4(s）	CGggatccTTATGACAAGTATAGGAAAAACC
	T7-NAC4(x）	GctgcagGAGTCTGAAATTCAAACATTGA
	TY-T7-NAC5(s）	CATGGAGGCCGAATTCCCGGggatccTTATGAAGAAAACCTTGGTTTTCTAC
	TY-T7-NAC5(x）	TTATGCTAGTTATGCGGCCGctgcagGATAGTTCCAGAGACAACAATCAAAGTC
	T7-NAC7(s）	CGggatccTTATGGGCGATAATAATGTAAATCTC
	T7-NAC7(x）	GctgcagGATTTGGCAAACTAATTTCGTC
Primers for cloning CDS sequences of NAC	71208-S	GGAAGCAAGTAAGTAGCCAAAACCC
	71208-X	CATGATGCAGTTTGTTAGATCTCCG
	170492-S	CTATCTGCTCTTACTTTTCAACTCC
	170492-X	GTCCCTTTTATCAAACCCAATC
	190112-S	TTTTCCGAGGGGAATCTCTGGTTGG
	190112-X	CTCTCTCTGCCTCTCTTAATTTATC
	213872-S	CATCTCTCTTTTTTCTTCCTC
	213872-X	TGGAGTATACTTTTGTGATAACCCC
Zymography primers for in vitro expression of proteins	3s	GGggatccATGGATGAATCAAAAACATCC
	3x	CCctcgagCTAatgatgatgatgatgatgGAGATTGAGTACATTTGCATATGG
	4s	GGggatccATGACAAGTATAGGAAAAACC
	4x	CCctcgagCTAatgatgatgatgatgatgAGTCTGAAATTCAAACATTGA
	5s	GGggatccATGAAGAAAACCTTGGTTTTCTAC
	5x	CCctcgagCTAatgatgatgatgatgatgATAGTTCCAGAGACAACAATCAAAGTC
	7s	GGggatccATGGGCGATAATAATGTAAATCTC
	7x	CCctcgagCTAatgatgatgatgatgatgATTTGGCAAACTAATTTCGTC
	11s	GGggatccATGGCAAGGAGCTGGCTTGTC
	11x	CCctcgagCTAatgatgatgatgatgatgTAATAGGTCCAACTGGTC
Cloning probe primers	FPS-170S	GTATCTTTCGATCCGGGAA
	FPS-252X	TCAATGTCATATCGTAGCC
	SS-68S	CAATACTGTTAGGTTATG
	SS-155X	CATAAATAGTCCGACGTA
	SS-165S	TATAATCACTCGCCTTAGG
	SS-250X	TTTGGATTATTTTATCCCA
	SS-312S	GGTTAATTACAACGCGAC
	SS-391X	GGAGCAGCAATTTGTTTT
	SE-143S	CATTGAGCCTGAGTTTGG
	SE-214X	CCCAGTACAACATCACCA
	SE-210S	CTGGGTTTAATTTTGCTC
	SE-292X	CCAACCCAAATTATCAAA
	SE-304S	GTTTGTACTCTCATCAGT
	SE-384X	GGCAAGCCAAGACCAAGA
	SE-364S	TGTTCTTGGTCTTGGCTT
	SE-445X	CCAGAGAAAACCCACAGA
Zymography primers for the dual luciferase assay	SK-3（s）	GCGGCCGCTCTAGAACTAGTggatccATGGATGAATCAAAAACATCC
	SK-3（x）	ATAAGCTTGATATCGAATTCctgcagGAGATTGAGTACATTTGCATATGG
	SK-4（s）	GCGGCCGCTCTAGAACTAGTggatccATGACAAGTATAGGAAAAACC
	SK-4（x）	ATAAGCTTGATATCGAATTCctgcagAGTCTGAAATTCAAACATTGA
	SK-5（s）	GCGGCCGCTCTAGAACTAGTggatccATGAAGAAAACCTTGGTTTTCTAC
	SK-5（x）	ATAAGCTTGATATCGAATTCctgcagATAGTTCCAGAGACAACAATCAAAGTC
	SK-7 (s）	GCGGCCGCTCTAGAACTAGTggatccATGGGCGATAATAATGTAAATCTC
	SK-7 (x）	ATAAGCTTGATATCGAATTCctgcagATTTGGCAAACTAATTTCGTC
	Luc-FPS（s）	ATAAGCTTGATATCGAATTCctgcagATTTTTATCAAACCCGAGCACTT
	Luc-FPS（x）	GCGGCCGCTCTAGAACTAGTggatccCTCATTCTGGCTGGTTATGTGTG
	Luc-SS（s）	ATAAGCTTGATATCGAATTCctgcagGAACTCCCTCTAACAATAAGCAA
	Luc-SS（x）	GCGGCCGCTCTAGAACTAGTggatccCCAAACTTCCCATTTTCTCTCTC
	Luc-SE（s）	ATAAGCTTGATATCGAATTCctgcagTAGGTTCCTATCGGCCCACCAATT
	Luc-SE（x）	GCGGCCGCTCTAGAACTAGTggatccGCGTATAAGCAAGAGCAGAACCAG
Zymography Primers for overexpression experiments	1300-NAC3（s）	CGacgcgtGGAAGCAAGTAAGTAGCCAAAACCC
	1300-NAC3（x）	CGggatccACATGATGCAGTTTGTTAGATCTCCG
	1300-NAC4（s）	CGacgcgtCTATCTGCTCTTACTTTTCAACTCC
	1300-NAC4（x）	CGggatccAGTCCCTTTTATCAAACCCAATC
	1300-NAC5（s）	CGacgcgtTTTTCCGAGGGGAATCTCTGGTTGG
	1300-NAC5（x）	CGggatccACTCTCTCTGCCTCTCTTAATTTATC
	1300-NAC7（s）	CGacgcgtCATCTCTCTTTTTTCTTCCTC
	1300-NAC7（x）	CGggatccATGGAGTATACTTTTGTGATAACCCC
Real-time fluorescent primer of FPS、SS、SE	rt-FPSF	CTCTCTCCCTCTTTCCCTCCTC
	rt-FPSR	CTTCAGATCGCTCATTCTGGCT
	rt-SSF	TCACGACTAGATGGACAAGCAAA
	rt-SSR	GCCAATAACAAGAGCAGGAATG
	rt-SEF	TAAAGTCGGAAGGAGTTCG
	rt-SER	CTTAGTGAATGAATGGGAGG
