# Supplementary material for: Identification of Eleutherococcus senticosus NAC transcription factors and their mechanisms in mediating DNA methylation of EsFPS, EsSS, and EsSE promoters to regulate saponin synthesis
Source: BMC Genomics. 2024 May 31;25:536. doi: 10.1186/s12864-024-10442-8 (PMC11140872; doi:10.1186/s12864-024-10442-8)
Supplement: Supplementary file 2 — Supplementary Material 2. [file 12864_2024_10442_MOESM2_ESM.xlsx]

## Sheet: Sheet1
Supplementary table 2:Sequence information of EsNAC
Genome ID	Transcriptome ID	CDS sequence	Protein sequence	Promoter upstream 2000bp sequence
Ese03G003647.t1	Cluster-21888.207597	ATGGAAGGAGCTCCCATAGTTGTTGATGAAGGAGATCAAGAGATCCTCAATTTGCCTCCAGGATTTAGGTTTCATCCAACAGATGAGGAGATTATTACTCACTATCTTACCCAGAAGGTGGTCAACAACAAATTTTCTGCAACTGCTATCGGAGAAGTTGATCTAAATAAGTGCGAACCATGGGATTTGCCGAAGAAAGCAAAGATGGGAGAGAAAGAATGGTACTTCTTTTGCCAGAGAGACAGGAAGTATCCGACGGGGATGAGGACGAATCGGGCGACAGAATCAGGGTACTGGAAAGCCACCGGAAAAGACAAGGAGATTTACAGTAAAGGGAAAGGTAACCAACAGCTGGTTGGGATGAAGAAGACCCTTGTTTTCTATAAAGGAAGAGCCCCT…	MEGAPIVVDEGDQEILNLPPGFRFHPTDEEIITHYLTQKVVNNKFSATAIGEVDLNKCEPWDLPKKAKMGEKEWYFFCQRDRKYPTGMRTNRATESGYWKATGKDKEIYSKGKGNQQLVGMKKTLVFYKGRAPKGEKTNWVMHEFRLDGKFSYYNFSKSAKSISQDDWVVCKVFHKTTGMIKRSNTMTELMRMNSFVEGMLDSPSLPPLTDSPYSNNTNGIISNEDDFKGTIITSTTSAKSSGGNSLSYFPTNQIQMQQQNNYMTSFNPTNYQTSTPSHQIPNSIFYSQNGIPIPNADFPYQGSSSTPLGYLHQQRINNSISSFSASPNFGQASANQALERQLKVEQFSTSNQSMVSRSQETDLTAEISSEQEADRRKLCYGDIEGGLNSVAPLSDLDS…	ATATATATATATATATATATATATATATATATATATATTGATTTAGAGGACTGTTTCATTTTATAATAGAGTTGATCAAATGCTAACTTAATTATATTAATATTTATTTTATATTAAATTAAGTATTCAAATTGTGAATTAATTAATATTTAGCAACAAAAAAAAAAGAATTAATTAATGATGAGCTTTCGCCTCTCCTTCCAATTCTTCTCCTTCCTCGATCTTGCATGTGTGTGTGTGTGTGTATATATATATATATATATATATGTATGAATGTAATATATTTGATCGATGAATGCTTGGCCGTGTGTAGGATAATTAAAAACAAAAATGAGTTGCTGCGCCAATTTCCTATTTTTGACCTTTGAAGCATTCAATTCCTGGATATATATATATATA…
Ese08G002657.t1	Cluster-21888.86077	ATGGAAGGAGCTGCTGCCATAGTTGTTAACAATGGAGATAATAATCAAGACGAGCTCTTGAATTTGCCTCCCGGTTTCAGGTTTCATCCAACAGACGAGGAGATTGTTACTCACTATCTCTGCCGGAAGGTGTTCAACAGCAATTTTACTGCAACTGCGATCGGGGAAGTTGATCTAAACAAGTGCGAGCCATGGGATTTACCAAAGAAAGCAAAGATGGGAGAAAAGGAATGGTTCTTTTTCAGCCAGAAGGACAGGAAGTATCCGACCGGTATGAGGACGAATCGAGCGACGGAATCTGGTTACTGGAAGGCGACAGGGAAAGATAAGGAGATTTACAGTAGAGGGAAAGACCGCCACCACCAGCAGCTGATTGGGATGAAGAAGACCCTTGTTTTC…	MEGAAAIVVNNGDNNQDELLNLPPGFRFHPTDEEIVTHYLCRKVFNSNFTATAIGEVDLNKCEPWDLPKKAKMGEKEWFFFSQKDRKYPTGMRTNRATESGYWKATGKDKEIYSRGKDRHHQQLIGMKKTLVFYKGRAPRGEKSNWVMHEFRLLEGKFSSYHFPKSPKDEWVVCRVVHKNTGTIKTSPTSDLTSINSFVEGLLDPSSLPPLTDSPYFNNNERPNDSTYAKISGTNTEDDFKGTVLVNPSMNNHQLQMQPQNYTFIPTTCYQTAPSTNYQVPNSILYQNAIRYQATSSTLGYPHQQRIINSIPNILGSANSMQTANQALERQLKVEQFSSNQSIVSRSQDTGLSTDMTTEISSKKEVDEGNGYEDLDSFWSY*	AATTTGAACTTTTCGAGCGAATATGATCCGAATATCAATAAAAAATTATAATTTGAAGAGGGTTGAGTAATTTATCGAATTTTAAACTTTGCTCATATTTAACTCGTTTATATTTCGAATCGAGTTCGAATCGAACTTTTAGTCGAATGGATACGAATCAAGCTCGAACCGTTTGGTTTATTTTACAGCCTTACATGGAATAGTATTCGAGTTCCTGTGTATTACAGATACAGCTACTAGCCTACTAAGCATGTCCTTCACCTCTGAGAATTCAAATCTGTTATCAAATTGTTTGTTTAATATGTTGTTTCATCTCATATACTCTCTCCTTTCTATTAATTATAATTATATATATATATATATATATATATATATATATATATGGGCTAAATGGAGGTA…
Ese13G003167.t1	Cluster-21888.159228	ATGGAGGAAATGGAATTGCCTCCTGGTTTTCGATTCCACCCGACAGATGAAGAGCTTATAACTCATTATCTAACCCCAAAAGTTGATAATGGCAGTTTTTCAGATGCAGCAATTGGGGAGGTTGATTTGAACAAGTTTGGGCCTTGGGATCTGCCATGGAAGGCGAAGATGGGTGAAAAGGAGTGGTATTTCTTCTGCGTGAGAGACAGGAAGTACCCAACTGGTTTAAGGACAAACAGGGCAACTGAATCTGGATATTGGAAGGCCACAGGCAAAGACAAGGAGATTCATAAGGCGAAAACGCTCGTCGGGATGAAGAAAACTTTGGTTTTCTACAAGGGGAGAGCTCCTAGAGGAGAAAAAACTAACTGGGTCATGCATGAATATAGACTTGAGGGA…	MEEMELPPGFRFHPTDEELITHYLTPKVDNGSFSDAAIGEVDLNKFGPWDLPWKAKMGEKEWYFFCVRDRKYPTGLRTNRATESGYWKATGKDKEIHKAKTLVGMKKTLVFYKGRAPRGEKTNWVMHEYRLEGKYSMNNLPKTAKVRAHTLTSG*	ATTTTTGTGTTTTGTAAACAAAGATGGGGGGGTTTTAAATTAAAAGCAATAATTTAAATAAAGTTAACTTAAAAGAAGATGTAAACTAATTTTATGAAATAATTCAAAATATTGAAAACCTTGGTTTAAGTTAATATCCACCATCAGAATATTTACAACTGATCATCGATGCAAAAATAAATCAATTAATATCTTGAATATTCACCGTGGAACAATTTTTCCCATTCGAATAATTTTTCTGTCAATCCTTAATTTTAGTTAAGTAGAAAAAAATCGATCTAAATAACCCTTACTACTAAACAATCTCAGACAAGCGCTAAAGATTTAATTTAATAGTAGCTTTAGAAATTAGAAAGACCAATGAAGCTAAACAACACAAACACAAGCGGTTGCATTTAA…
Ese01G000059.t1	Cluster-1563.0	ATGGATGTATTTTACCACCATTTCGACAACAGTACTGATGCACATTTGCCTCCTGGCTTCCGGTTCCACCCAACTGACGAAGAGCTCATCACTTATTACCTCCTCAAGAAAGTTCTTGACCACAGCTTCAGTGGCAGGGCCATTGCTGAAGTTGACCTCAACAAATGTGAACCCTGGGAGCTTCCTGAGAAAGCTAAGATGGGAGAGAAAGAGTGGTACTTTTTTAGCCTGCGGGACAGGAAGTACCCAACTGGACTGAGGACCAACCGAGCCACTGAAGCTGGCTACTGGAAGGCCACTGGGAAAGATCGGGAGATTTACAGCTCAAAGACTAGTTCTCTTGTGGGCATGAAGAAAACCCTGGTGTTCTACAGAGGCAGGGCTCCTAAAGGAGAGAAG…	MDVFYHHFDNSTDAHLPPGFRFHPTDEELITYYLLKKVLDHSFSGRAIAEVDLNKCEPWELPEKAKMGEKEWYFFSLRDRKYPTGLRTNRATEAGYWKATGKDREIYSSKTSSLVGMKKTLVFYRGRAPKGEKSNWVMHEYRLEGKFAYHYLSRKDEWVISRVFQKSGAGATSAAGGGKKRLTSGINLYPDISSPSSVSLPPLLDSSPYATATSGGGATTDHESCSYDGNFTTKEHVPCFSTPAAPSCFNHHSVFDVLTPAMVDPSSSSSRFQSNIGVSAFPSLRSLQENLQQPFFFSAVAPPPFHGGGEMGNNYSSAAGNWPVPETQKAGPTELDCIWSF*	GACGGGTGTAATCATGACTGATGGTGTTACATAAAGATATCTATGGTGAAGGGTGTACAGATGAACAATTGACTGGTATGATTACGACCTAAGGCTGATAGACGGGTGTAATCATGACCGGTTGTGTTACATAAATATATCTGTGGTGGAGGGTGTACAGATGAACAATTGACTGGTATGATTACGACCTAAGACTGATAGACGGGTGTAATCATGACCGGTGGTGTTACATAAAGATATCTGTGGTGGAGGGTGTACAGATAAACAATTGACTGGTATGATTACGACATAAGACTGATAGACGGGTGTAATCATGATCGGTGGTGTTACATAAAGATATCTGTGGTGGAGGGTGTACAGATGAACAATTGACTAGTATGATTACGACCTAAGGCTGAT…
Ese03G003460.t1	Cluster-11168.0	ATGGATATATTCTACCACCATTTCGACAACAGTACTGATGCACATTTGCCTCCTGGCTTCCGGTTCCACCCAACTGATGAAGAGCTCATCACTTATTACCTCCTCAAGAAAGTTCTTGACCACAACTTCAGTGGAAGGGCCATTGCTGAAGTTGACCTCAACAAATGTGAACCCTGGGAGCTTCCTGAGAAAGCTAAGATGGGAGAGAAAGAGTGGTACTTTTTTAGCCTGCGGGACAGGAAATACCCAACTGGGCTGAGGACTAACCGAGCCACTGAAGCTGGGTACTGGAAGGCTACTGGGAAAGACCGGGAGATTTACAGCTCAAAGACTAGTTCTCTTGTCGGCATGAAGAAAACCCTGGTGTTCTACAGAGGCAGGGCTCCTAAAGGAGAGAAG…	MDIFYHHFDNSTDAHLPPGFRFHPTDEELITYYLLKKVLDHNFSGRAIAEVDLNKCEPWELPEKAKMGEKEWYFFSLRDRKYPTGLRTNRATEAGYWKATGKDREIYSSKTSSLVGMKKTLVFYRGRAPKGEKSNWVMHEYRLEGKFAYPYLSRTSKDEWVISRVFQKSGAGATSAAGGGKKRLTSGINLYPDISSPSSVSLPPLLDSSPYATATSVGGATTDHESCSYDGNFTTKEHVPCFSTPAAPSCFNHRSLFDGLPPAFNSAMVDPASSYRFPSNIGVSAFPSLSSLQENLQLPFFSAVAPPPVHGGGEMGNNYSSAEGNWPVPETQKVGPTELDCFWSI*	CTTTGGTTTCTGAAAACAATAAACCAACTTTTAACAAGTCCTTTTCTCACTATCCTGTTTTGTGTAAACTGCACCTTACGAATCTAATTTTCTTCTTCAACAGTAAAACCTTTCAGTAAAATAGTAATCGTAACCGAGAGTTTTCCGGAAACTTTTATGTAATAATTAATAACTACATTCCCTTTAATATTGCAGCCGTAGTTAATTAATACAATACTACGTACTGTGCAATTTTCCTGGTAGCGTCTTCTTGTTTTGTTTTTTCTTTATATATTATCTCAAATTAAAAGATTGATTTCTATTTTTTAATTAAATTAATCATTTTTAAAAATAATTTTTATATCATTATCGATAAAATTAAGGTTAAGAATTCTAATTTGAGACGGAGGAGGGAGTAAC…
Ese11G000749.t1	Cluster-18500.1	ATGGAAAGGGAAGTGAAGGACGAAACGTTGCCGCCGGGGTTTCGATTTCATCCAACAGATGAAGAACTTATCACGTGTTACCTCATAAATAAGATTTCCGATGCTAGTTTTACGGGAAGGGCTATTACTGACGTTGACCTCAACAAATGCGAGCCATGGGATCTTCCAGGGAAAGCAAAGATGGGAGAAAAGGAATGGTATTTTTTCAGCCTAAGAGATCGGAAATACCCAACTGGAGTAAGAACAAACCGAGCCACGAACACTGGATACTGGAAGACTACAGGAAAAGACAAAGAAATCTTTAATAGTGTGACTTCAGAATTAGTTGGCATGAAGAAGACACTAGTATTCTACAGAGGAAGAGCTCCTAGAGGAGAGAAAACGAACTGGGTCATGCAT…	MEREVKDETLPPGFRFHPTDEELITCYLINKISDASFTGRAITDVDLNKCEPWDLPGKAKMGEKEWYFFSLRDRKYPTGVRTNRATNTGYWKTTGKDKEIFNSVTSELVGMKKTLVFYRGRAPRGEKTNWVMHEYRIHSKSSFRTTKDEWVVCRVFQKSAGGKKYPSNNSRAVNPYNLEIGAPSAMPSQVMQSDPFHQFPMGRTYMTNAELAELTRAFRGGSTSMNMPMPIQSQLNYPVVAGGGGGSFTISGLNLNLGGGTSTQPFFRQPPPPPMNHEDVTSSMLTGSDIGSEAAAAYAVDMNNVNVLNNRFMNMEHCSDLDNYWPPY*	GGATACATCGAAATTTACTTAATTTCTGTGGTTCGACCTGTACTTGTTCATCTTGTTCATTCTTCAATTGACGTTGTGCACTTGCAGTTTATAATTTTATTACATTGACATATCATCCAATTATAAATAGATTAACACCAAATCCGGATCCTTTAACAAAAATAAACTGGGCTCAAATAATTATATCCGAACAACACCAGTTCTACTTTTAGAGCTTCGTTGAGTGCACAAATGTAGAGAATTTTGGCTCGACTGTTTGGAAACTTATCCATTAAAAAATAATCGGGACTATATAGCTGGGTGAGAGATGTTAGATTAGCTTGATGAACGCTAAATTCTAGGACTATCTTTCCTTTGTTTTTCCTTTCCTTGTACAGTGATATTTAACCGCTGATCTTG…
Ese13G001965.t1	Cluster-21888.51734	ATGAACAGCATAAATGCCTCGGCCACCGCCCAACATCCCCGGCTCCCACCAGGCTTCCGGTTCCACCCTACCGACGAGGAACTTGTAGTACACTATCTCAAGAAAAAGGCATCCTCGATGCCCCTTCCCGTCACAATCATAGCTGAAGTTGATCTCTATAAGTTTGATCCATGGGAGCTCCCAAGTAAAGCGAGTTTTGGTGAACAAGAATGGTACTTTTTCAGTCCACGAGATCGAAAATACCCTAATGGAGCAAGGCCTAATAGGGCAGCAACTTCTGGATATTGGAAGGCTACCGGAACTGATAAGCCCATATTAACATCTAAGGGAGCTCATCAAAAGGTTGGCGTAAAAAAGGCGCTGGTTTTCTATGGAGGAAAGCCCCCAAAAGGGACCAAA…	MNSINASATAQHPRLPPGFRFHPTDEELVVHYLKKKASSMPLPVTIIAEVDLYKFDPWELPSKASFGEQEWYFFSPRDRKYPNGARPNRAATSGYWKATGTDKPILTSKGAHQKVGVKKALVFYGGKPPKGTKTNWIMHEYRLVDNSKPGMKPPCTKKNSSRLDEWVLCRIFKKKSTISRPMERDNDDYSMEDNINFPKLGNYVGLLEDHKESIFEGTLNGNGMQKYSFMPQVEYPSSSEASDMSMASLTRGKRTLESHDQLLWNIEPGYKFYNDNASFNATDHGNGSFSSLLINQFPQGSGAPFQSNTTVLGDGLLHQPNMNWN*	TTTTCTTTGTAGTAAAACTGTAAATGGGGTAACTTTTAATCAATGAAATGAATAAATGTAGAATTATAAAATAAATTTGACTCCGGAGATTCTTACTTAATTGCTTACGGCCTTCTAATTAATATGCATGTTTGTCTACGGATCAAAAAGTTGTACATTGAGCTTTAAGAGCGCCGCAGATAATGAATTAACATATATCAAAGCTCTTTCTCAAGACTTCCTAAACTTGAGGATCTAGCCGGCGCCAGTTACGACGTTGTCCATACTATTATGGAATATGGCAAATTGTAGCGATTTCAATATCGTTGTGCCAGTCTTGAAGGTACGTTGTTATTAGACTTAATTTGATGTAAGGGGGATGATTTTGAAATATATATATATATATATATATATATATAT…
Ese08G000615.t1	Cluster-21888.123112	ATGGAAAGTACAGATTCATCTGCGGAGTCTCTGCAGCAGCCTCAGCTCCCACCGGGGTTCCGCTTTCACCCCACGGATGAAGAGCTAGTGGTTCACTACCTAAAGAAAAAGGCCACCTCCACTCCTCTTCCTGTGGCCATAATAGCGGAAGTCGATCTCTACAAGTTTGATCCATGGGAACTACCGGCTAAGGCTTCGTTTGGAGAACAAGAATGGTACTTCTTTAGCCCAAGAGATCGGAAGTACCCTAACGGGGCGAGGCCGAACCGGGCAGCGACTTCTGGGTATTGGAAAGCCACGGGAACTGATAAGCCTGTGGTGACCTCTGCCGGCTCCGGAGGAACTCAGAAGGTAGGTGTTAAAAAGGCACTTGTGTTCTACGGAGGAAAGCCCCCGAAA…	MESTDSSAESLQQPQLPPGFRFHPTDEELVVHYLKKKATSTPLPVAIIAEVDLYKFDPWELPAKASFGEQEWYFFSPRDRKYPNGARPNRAATSGYWKATGTDKPVVTSAGSGGTQKVGVKKALVFYGGKPPKGIKTNWIMHEYRLADNTKSTSMKPPGCSSDVANKKGSLRLDDWVLCRIYKKNNSQRPMDHESSDMVLESIPSPPPTCIQQIGQQNPKLLPGLKAYGTTAMLENEQNIFESGMICTNTDGSISISGSKSHLSSLPPYNSLSMKRSLYWNNNEEGTPAGGSSSSSKRYFTDHINNGRTSTTADDNGSISSFLSQIPQTPHATTTLHQQEAAAMLANVEDGDDGVFRQQAYHHLPAGMNWYS*	CAATTGTATTATGAGTGGTGAATGTGATACATTTGTGCCAAAACAATAATTTTCAGGTTATAAATATCATTAGCTAAAATTTATCAAATAGAACTGGATTGGTGGGTTGGTGAGCTACACACATCATTAGAGTGATCTAATCACTCTTTAGTGAGTAGTTGTGGAGAGAGAGATGTGATTAAGGAAGGGTGGTGTGCTTGATGTGAGGTTAATTTCTGATGGTTCTGATAAGAAATGGACTAGCCAGAATTGACATAAATGGGGCCCTCCAGCCGATCGGGTTACCTGCACCCCGCACCGGTGGGCCCTTGCCCTTATATTCGCAGAATTCCACATCAAGTTTTTGCCGTTAATTTCCACCAAATTTATGAAACGCACTGCATACACACCCTCTCCTGA…
Ese14G000927.t1	Cluster-22258.1	ATGGATATATTTTACCACCATTTCGACAGCAGTGAATCACAATTGCCTCCTGGCTTCCGGTTTCACCCAACTGATGAAGAACTCATCACTTACTACCTCCTCAAGAAAGTTCTTGACCACAATTTCACCGGCAGAGCCATCGCTCAAGTTGACCTCAACAAATGCGAACCTTGGGAGCTCCCAGAGAAAGCTAAGATGGGAGAAAAAGAGTGGTACTTTTTTAGCTCGAGGGATAGGAAATACCCAACTGGGTTAAGGACTAACCGAGCAACTGAAGCTGGATACTGGAAGGCAACTGGGAAAGACAGGGAGATCTACAGCTCAAAGACTTGTTGTCTTGTGGGGATGAAGAAAACCCTTGTGTTCTACAGAGGCAGAGCTCCTAAAGGAGGGAAGACC…	MDIFYHHFDSSESQLPPGFRFHPTDEELITYYLLKKVLDHNFTGRAIAQVDLNKCEPWELPEKAKMGEKEWYFFSSRDRKYPTGLRTNRATEAGYWKATGKDREIYSSKTCCLVGMKKTLVFYRGRAPKGGKTNWVMHEFRLDGKFAYHHLSNTSKDEWVISRVFQKSGAGSTFAACWTNRRLTSGMNSYPEKSSSSSASLPPLLDSPSYAIATSGGATLSARDSCCSDDGTVTKEHVPCFSTSAAPSSFNQYSLFDNLNPSYNVVMVDHTSSSLFPSLMSLQDNLQRPFFFPTAAPPPMHGGSEVGNNYSSAVGNWPAPETQKLGPTGLDCIWSF*	TAGACCAACACAAGTAACACATTCAAAATGCCTAATTGTGAAAAAATATTTCTAGTGTGAGGGTTTACAGTGGCCCTACAGGCTACATCTAGTACAAAAGGGTCTTTTTTTTTATTAAAAAAAAGAATTAATAGACCACGCCCAAGTGCTTTTAAAGACAATATCATTTGTATAGAATTTTAGTGTAATTAAATCTTTCATACGAGTGATGGATGGAGTATATATAACCGGAAGCCACATTATGGGCTCCGACGTCAATTGATTTCTGTTTTGTTTTATAATATACGATCAAATTTAAAAATTTTAAATGTTATGCATAATGACTTAACTGAAATTTTATAAAAATTTTAATATATGAGAACAAATTAAAAATTTATAACTTTCCTAATTAAATCTCAT…
Ese12G000641.t1	Cluster-21888.3568	ATGGAAGGAGCTGCTATAGTTGATAACGATGGAGATAATCAAGACAAGCTCTTGAATTTGCCTCCGGGTTTCAGGTTTCATCCGACAGACGAGGAGATTATTACTCACTATCTCTCTCAGAAGGTGTTCAACAGCAACTTCGCTGCAACTGCAATCGGGGATGTTGATCTAAACAAGTGCGAGCCATGGGATTTACCAAAGAAAGCGAAGATGGGAGAAAAGGAATGGTTCTTTTTCTGCCGGAAGGACAGGAAGTATCCCACCGGTATGAGGATGAATCGAGCAACGGATTCTGGCTACTGGAAAGCCACAGGAAAAGATAAGGAGATTCACAGTAAAGGGAATGACCGCCACCAGCTGATTGGGATGAAGAAAACCCTTGTTTTCTATAAAGGAAGA…	MEGAAIVDNDGDNQDKLLNLPPGFRFHPTDEEIITHYLSQKVFNSNFAATAIGDVDLNKCEPWDLPKKAKMGEKEWFFFCRKDRKYPTGMRMNRATDSGYWKATGKDKEIHSKGNDRHQLIGMKKTLVFYKGRAPKGEKSNWVMHEFRLEGKFSYYNFPKSPKDEWVVCRVVHKNNETIETSPTRDVTSINSFVEGLLDTPALPPLTDSPYLNNNQRPNDSSYTKTSGTNTQGDFKGTVLVNPSMNNHQLQPQNYTINPTTYYHQTAPTPSTNYQVPNSVLYQNTIPYQATSSSLGYPVHQQRIINSIPNVSGSANSVHTAANQSLERQLKVEQFSSNQSIVSRQDSTRPIADMTTEISSKQEVDEGNRYEDLDSFWSY*	TTCAACGCAAATCCCACCATTTATTTATTGATTCAAAAGATAGAAATACTCTTGCCCACATAACTGTTATTAAGAGTATAACAAACAGTCATGTAAATGGTAAATCCACTAGACAAAAACAATCTGCATAATAATTTTAACCATCCGTACAGCTATTGTGCGGACGAGATATAAATTGTGTTCTCGTCAACACAATAATTATGCGGACGTGATACACACAATAATTGTGTAGACAATATTAATCTTAGGCCATTCGATCTAAAATTAAACAGTCAGAGATGAGTTGGAAAATTAGAAACTCCAATCAAACTTTTGATATGAATCTTTTCCCATATATATATAATTTATATTAATATTGAATATCGACATATGTGACATTCGATAGAAGGTAATAAAGTA…
Ese01G003334.t1	Cluster-21888.3569	ATGGAAGGAGCTCCAGTTGTAGTTAATGAGGAGGAAGGAGATCAAGAGCTCCTCAATTTGCCTCCTGGATTCAGGTTTCATCCAACAGATGAGGAGATTATTACTCACTATCTTACCCAGAAGGTGGTCAACAACAAATTTTCTGCAACTGCTATCGGACAAGTTGATCTAAACAAGTGCGAACCATGGGATTTGCCGAAGAAAGCGAAGATGGGAGAGAAAGAATGGTACTTCTTTTGCCAGAGAGACAGGAAGTATCCGACGGGGACGAGGACGAATCGGGCGACAGAATCAGGATACTGGAAAGCCACCGGAAAAGATAAGGAGATTTACAGGAAGGAGAAAGGTAGGCAGCAGCTGGTCGGGATGAAGAAGACCCTTGTCTTCTATAAAGGAAGA…	MEGAPVVVNEEEGDQELLNLPPGFRFHPTDEEIITHYLTQKVVNNKFSATAIGQVDLNKCEPWDLPKKAKMGEKEWYFFCQRDRKYPTGTRTNRATESGYWKATGKDKEIYRKEKGRQQLVGMKKTLVFYKGRAPKGEKTNWVMHESRLDGKFSYYNFPKTTKDEWVVCKVFHKNTGMIKRSNTMTELMRMNSFVEGLLDSPSLPPLMDSPFSNNTNGIISNEDDFKGTIITSTPASSGGNSFSYNFPTSHIQMQHQQNNYMAASFNPTNYYQTSTPSYQIPNPIFYSQNGIPNANFPYRASSSPLGYLHQQRMNNSISSFAGLPNFEQASANQDLERQLKVEQLSSNQSMVSRSQDTGLSTDLTAEISSKQEVDRRSKISYGDMEGRPISVAPQLSDL…	TTAATAATAATAAGTTGGTTGGTTGCTCTGTTTTAAAAAAAAAATAGATGAAAATGATGTTAGAGAGAGAGAGAGAGAGAGAGAGAGAGAGATTTGAAGCAATTAATAAATTAATTATATTTAAAGTAAATTTAAATAAATAAACATGTGATCTAAAATAATAATATTTAAATATTTATTTTTAAATAAGAAATGCCACCTCATATTCCAACTTAGACATATTAGCATTTATTTTATTTTTTTCCTTTTTATTTGGAAAGCCATGTAGGAAAATAGGAGAAAGATAGTTATTTAAATGTCATTTATTTTTATTTTTAAAAGCCATGTCAGAAAAAAATTGACGTCCGTCCAATTTGTTGGACGGACTGGTAAAATTAATAAATTTTAAAAAGTTTAATG…
Ese12G002679.t1	Cluster-21888.51734	ATGAACAGCATAAATTCCTCGGCCACCGCGCAACATCCCCGGCTCCCACCGGGCTTCCGATTCCACCCAACCGACGAGGAACTAGTAGTACACTATCTCAAGAAAAAGGCAGCCTTGGAACCCCTTCCCGTGACGATCATAGCTGAAGTTGATCTCTATAAATTTGACCCATGGGAGCTCCCAAGTAAGGCCAGTTATGGTGAACAAGAATGGTACTTTTTCAGTCCACGAGATCGAAAATACCCTAATGGAGCAAGGCCTAATAGGGCAGCAACTTCTGGATATTGGAAGGCTACCGGAATAGACAAGCCCATACTAACATCTAAAGGAGGTCATCAAAAGGTTGGTGTAAAAAAGGCGCTTGTTTTCTATGGAGGAAAGCCCCCTAAAGGTGTCAAA…	MNSINSSATAQHPRLPPGFRFHPTDEELVVHYLKKKAALEPLPVTIIAEVDLYKFDPWELPSKASYGEQEWYFFSPRDRKYPNGARPNRAATSGYWKATGIDKPILTSKGGHQKVGVKKALVFYGGKPPKGVKTNWIMHEYRLVDNSNPSMKPPCAEKLSSRLDDWVLCRIFKKNSTISRPMERDNDDYSIEDNNNFPKLGNYVGLLEDHKESIFEGTILHGNGMQKYSSMSPMEYYPSSSKLSDISMLSAQGKRTLESQQQLWNIASFNATDHGNGSFSSLLINPFPQGSAPFQSNTSSSTVLGDGLLHQPNINWN*	ATAAGAAAAGCATGACATCAAAAGGCCTACAGACTGTTAGTTTCATTTTTGTTGCCTGGTGCGTCTATGTGGTCCCCACGCTCCACCTTATCCACGTGCCTCAATCCCTTTGGCTTGATAAACCACGTGTCGCATTATAACTGGTAGTCAGTCTTTCTGTGCGTGTAAAGTACTCATCAGTCACCTATTTCCACCATCCACCCCACCCTTTTTTTTTTCTTCCTCCCCGTTGTATTTTTATGGACGATACTACGTACAAAAATAAAATGGCACAATAAATTATATTAACACTAATTTTAATTATTAAAAAATGAGATTTGTTATTAATTTTTGTGTCAAGTCTTATTTTTTAATGATTGAGATAAATATTGTGTATTTTGTTGTGTCCATAGACTTATT…
Ese01G002796.t1	Cluster-21888.14092	ATGGAGAGTACGGATTCATCGACGGGGTCTCAGCAACAGCCTCAGCTCCCACCGGGGTTCCGGTTCCACCCCACGGACGAAGAGCTGGTGGTCCACTACCTTAAGAAAAAGGCCACCTTCGCTCCTCTTCCCGTGGCGATCATAGCCGAAGTCGATCTCTACAAGTTTGATCCATGGGAACTACCAGCTAAGGCTTCGTTTGGAGAACAAGAATGGTATTTCTTTAGCCCGAGAGATCGGAAGTACCCTAACGGGGCAAGGCCGAACCGAGCGGCGACCTCGGGTTACTGGAAGGCTACCGGAACCGATAAGCCGGTGATGACGTCCGGAGGAAGTCAAAAGGTAGGTGTTAAAAAGGCACTGGTGTTTTATGGAGGGAAGCCCCCTAAAGGAATCAAA…	MESTDSSTGSQQQPQLPPGFRFHPTDEELVVHYLKKKATFAPLPVAIIAEVDLYKFDPWELPAKASFGEQEWYFFSPRDRKYPNGARPNRAATSGYWKATGTDKPVMTSGGSQKVGVKKALVFYGGKPPKGIKTNWIMHEYRLDDKKSSMKPPGCDVANKKGSLRLDDWVLCRIYKKINNTPKAMDHESSDSMNDNMMMLPSIHGPKANYGTTTSTSSMLENEQNMFQGMECNADGSISLYGPSKSQLSLPCSTNFPSIKPNLQTSTLYWDDDAAIGRGSSSAASTRRFFTDHGGRTDDQNSSIASLLSQLPQAPQTLHHQQAAILENLGDGVFRQPPYQQLPGGMNWYS*	ACATTCAAATTAGTTACACTCTTTGTTTCTTTTCAAAACAACACATAAATTGAAATTAATTTTGTTACAAATGATATAAAAAAAAATTGTAATAATAAAAATTATTCAAATGCTAATCATTTTGAGTAAATGATAAAATCTTAAATCAAAAATTAATACGACGAATTATAACAAAAATTGAAGAGCTGAAAAATAGTCAAACTCTTCAACAATTAATTAGTAGAATCTGAACCAATTTATAACACAATCATGATACCAAGACAAATATCTATACTAATAAATAGTCCCCTCGATTTCCCTACGAATGATCAAAACCGCTGGGACCCATAGGCTGAACCAGTGGCTAACAAAACCATAAACCGTCATTTCATGAGAATAAAATAGACGATACTACGTGCA…
Ese03G003499.t1	Cluster-21888.126031	ATGGAGAGTACGGATTCATCGATGGGGTTTCAGCAACAGCCTCAGCTCCTACCGGGGTTCCGGTTCCACCCCACGGACGAAGAGCTGGTGGTCCATTACCTTAAGAAAAAGGCCGCCTCTGCTCCTCTTCCGGTGGCGATCATAGCCGAAGTCGATCTCTACAAGTTTGATCCATGGGAACTACCGGCAAAGGCTTCTTTTGGAGAGCAAGAATGGTATTTCTTTAGCCCGAGAGATCGGAAGTACCCTAACGGGGCAAGGCCGAACCGGGCAGCGACCTCGGGTTATTGGAAGGCTACCGGAACCGATAAGCCGGTGCTGACGTCCGGAGGAAGTCAAAAGGTAGGTGTTAAGAAGGCACTCGTGTTTTATGGAGGGAAGCCCCCTAAAGGAATCAAA…	MESTDSSMGFQQQPQLLPGFRFHPTDEELVVHYLKKKAASAPLPVAIIAEVDLYKFDPWELPAKASFGEQEWYFFSPRDRKYPNGARPNRAATSGYWKATGTDKPVLTSGGSQKVGVKKALVFYGGKPPKGIKTNWIMHEYRLADNKKSSMKPPAGSDVANKKGSLRLDDWVLCRIYKKKNTQRAMDHESSESMNDNMILPSIHPKANSPTSCGATTSSSMLENEQNMFQGMECNADGSISLCGPSKSQLSLPCSSNFLSIKPNLQTSTTLCWNDEAATGRGSSAAASTKRFYTDGGRTDYENGSIASLLSQLPQTLPHQQAAMLGNLGDGVFRQPPYQQLPGGMNWYS*	ACATGAACGGTAGGTGAGGTGAGCTTAAACATTTCAGTAGTAAATCTAGTGAAAGTGGAGATTAGAGAATTTGAAGATGTGACTGAGGGGTTAATTTGGTGAGTAAATCTTGGGCGACATTCATTTATGGACCATAATCTAGCGACCGGTCTTTTGTTAATTTTTTTTTTTTTTTTTTTGCTTTTCACCATAATTATCAGGAAAAAAAATAAAAAATAGTAGAGTAAGTTTTCACAAAAAACTGTAAAAAAAATATATATATTTTTTATTGAAAAAACACTATAAACTTATGGTGAAAAGCAAAAAAAAAAAAAAATTAACAAAGGACCGGTCGCTAGACCGGTCCATAAAAACTGTCGCCGTAGAATCGTCCTAATTTGGTTGTTGCATGATACAATA…
Ese05G001413.t1	Cluster-21888.174411	ATGGCAGGGGCATCATTGCCACCGGGATTTCGTTTTCACCCAACTGATGAGGAATTGGTTGGGTATTACTTGAAGAGGAAAGCAAAGGGACTTGAAATTGAACTTGAAGTGATTCCGGTTATCGATTTGTACAAGTTTGATCCATGGGATTTGCCAGAAAAATCCTTCCTTCCAAAACGTGATATGGAGTGGTTCTTCTTCTGCCCTCGCGATCGAAAATACCCAAACGGATCACGAACGAATCGAGCTACGAAGGTAGGATACTGGAAGGCCACTGGAAAAGACAGGAAAGTAGTATGCCAGTCATCTGTAATCGGATACCGGAAAACACTAGTATTTTATCGCGGAAGAGCTCCTGCAGGAGATAGAACTGACTGGGTGATGCACGAATATCGCCTC…	MAGASLPPGFRFHPTDEELVGYYLKRKAKGLEIELEVIPVIDLYKFDPWDLPEKSFLPKRDMEWFFFCPRDRKYPNGSRTNRATKVGYWKATGKDRKVVCQSSVIGYRKTLVFYRGRAPAGDRTDWVMHEYRLSDDVSQGSPCSKEPFALCRIIKKNEQIMKSSDIFGDPKAKQVGSCSSNGDFSSTRTLNEPVIIPDDIPFQTNCMGSETNYSTALTSPYQTTTVLETEQAPMGTSPSSLWVSPDFILDSSKEYPQGQEGVSGYFPHNEFPNSMTPWQPYEPFEISPSSSHSNFSEKFELIDDFSHFSSMSPYQGEGDYTGFFGNGSISHEGYGWFNSLNPNPF*	AACTAGATTTTATTTGAAAATGCTATGTTACATAGACCAAAGTTTACTTCGAAAAAACATTGATATAAGTTGTACAATACAACTCAACAATGTTTTGTCTAAATAAGTTAGAGATTTTTGCCTAATTACCTAGTATCAGTCTTCTATCCTTTCCGCAATGCTTATTTCCATTAATCAAAATAGTTTGTCTTATTATCAATGTTGTAGTAATATTTTCCCCTAAATCGGATACGTATTAAATATGTATCCTAGTGGCTTATAAGTATTCCCAAATACTATTATTTCCAAAGGCCATAATTAAGCAACAACATTTCTTTGCTTATACCCTCCTTCTCATGTAGGAAACACAAGTAGTGTCTTTGATCAACCTATAAGTTTCTTTGTGGATTCTTTTAATTA…
Ese20G002057.t1	Cluster-21888.61768	ATGACAATTATAGGAAAAACCAACTCCAATCTTCCTCCTGGTTTTAGATTCCATCCAACTGACGAGGAATTAATCATGTTTTATCTTCGAAACCAAGCTACGTCGCAGCCGTGTCCCGTCTCAATTATCCCAGAAGTTGATATCTATAAATTTGATCCATGGCAATTACCCGAAAAAGCAGAATTTGGAGAAAATGAATGGTACTTCTTCAGCCCCCGTGACAGAAAGTATCCGAATGGGGCACGACCCAACAGAGCAGCGGTATCGGGTTACTGGAAGGCCACGGGCACTGATAAGGCCATATATAGTGGGAGTAAATATGTCGGCGTGAAAAAAGCTCTGGTATTTTACAAGGGTAAGCCACCAAAGGGTATTAAAACTGATTGGATTATGCATGAA…	MTIIGKTNSNLPPGFRFHPTDEELIMFYLRNQATSQPCPVSIIPEVDIYKFDPWQLPEKAEFGENEWYFFSPRDRKYPNGARPNRAAVSGYWKATGTDKAIYSGSKYVGVKKALVFYKGKPPKGIKTDWIMHEYRLNESRSTPNKQHGSMRLDDWVLCRIYKKKNTARVSEDPIVEDFGNKTLTAGDGGGNDDLQMMEFPRTSSISHLWELDYLGSISQLLNENSYNSSYDEQNTMATNAGLLFEPARTVELSEMSHPSYADSMKFQVNNQSSMLNQPVFVNPVFEI*	TGATTGCCAGAAAAGTGGAATAATTCCTATTTTTTCCTTGAAATTAGTGCCTCAAGTATTCATAATCCAACGGCTGTGGAAATAATGGAGCATGAATATCGATACTTACGAGCGCGTGGCCTTGGGATCCCCACTAAGCCGTTGTAACTTTTTATATTCTCACGTGCATAAGCAACATAGACCATTAGGCCTCTTTTTTTAATTTAAATCCTAATTGGGTCTAGTCTATAATTGCTTAAATAGGTGGATAAATTCATTTCGTATAAGCCTATAATTGGCTTAGTGGACATCTACTAGTTCGCACTTAAGTGGATCGCTCATTTTAAAAGGGAATATGCGTCTCTTATAATTAAGGGTGACTCATTCAATTATATGTTTAATTCTCCTTCAAATTGGGCC…
Ese18G001493.t1	Cluster-21888.170492	ATGACAAGTATAGGAAAAAACAACTCTTATTATCTTCCTCCTGGTTTTAGATTCCATCCAACTGATGAGGAATTAATCGTGTTTTATCTTCGAAACCGAGCTACGTCGCAGCCATGCCCCGTCTCAATTATCCCAGAAGTCGATATCTATAAATTTGATCCCTGGGAATTACCCGAAAAGGCGGAATATGGAGAAAATGAATGGTACTTCTTTAGCCCCCGTGACAGAAAGTATCCGAACGGGGCACGACCCAACCGTGCAGCCGTATCGGGATATTGGAAGGCCACAGGCACGGATAAGGCCATCTATAGTGGAGGAGGGGGTAAGTATGTTGGTGTGAAAAAATCGCTTGTGTTTTACCAGGGTAAGCCACCAAAGGGTGTTAAAACTGACTGGATT…	MTSIGKNNSYYLPPGFRFHPTDEELIVFYLRNRATSQPCPVSIIPEVDIYKFDPWELPEKAEYGENEWYFFSPRDRKYPNGARPNRAAVSGYWKATGTDKAIYSGGGGKYVGVKKSLVFYQGKPPKGVKTDWIMHEYRSSESRSNPKRHHGSMRLDDWVLCRIYKKKNPARASEESKSNDVRTKTLPAGDGGSNDDVQQIMEFPRTSSISHLWELEYVDSISQLLQNDNSSSYDNKNTTSSNGGLMAPARNVHLGHPHADLMKFQLNSQKNSILYQPVFVNSMFEFQT*	AAAAATCTAATAGCTTCAAATTAATACCACTACATCCATATAGGAAAACGTCCGAGTCTAACTTTTCTAAGTGGTTTAGACTTTAGAATTTGTATTAATCACATCCAAATATATTTTTCATAATTCTATTTAATATACAACTTTGACGGCTCATATTTAAGTCTCTTTTAATACAACATCATTTGATTTTTGTCTTCTTATGCAAAATTTCATTTCTAAAAAGAAGAGGTCAATAACAATGCAAGAATAGAGGATTGTACAAGTAATTGTGAACGTAAATCCTTAAATTAAATACTTCCTATGTTCTGAATTATATATAAGATTAATATTATCTTTTTTAAAATTAATTTGAGACAGTTTTAAATTTAAAATTGACATAATATATTTAAATTTTGAAAA…
Ese09G000193.t1	Cluster-21888.168449	ATGACAATTACAGGAAAAACCAACCCCTATCTTCCTCCTGGTTTTAGATTCCATCCAACTGATGAGGAATTAATCATATTTTATCTTCGAAAGCAAGCTACGTCGCAGCCATGCCCTGTCTCAATTATCCCAGAAGTCGATATCTATAAATTTGATCCCTGGGAATTACCCGAAAAGGCGGAATTTGGAGAAAATGAATGGTACTTCTTTAGCCCCCGTGACAGAAAGTATCCGAACGGGGCACGGCCCAACCGTGCAGCCGTTTCGGGATATTGGAAGGCCACAGGCACAGATAAGGCCATCTATAGCGGGGGCAAATATGTGGGTGTGAAAAAAGCTCTTGTATTTTACCAGGGTAAGCCACCAAAGGGTGTAAAAACTGATTGGATTATGCATGAA…	MTITGKTNPYLPPGFRFHPTDEELIIFYLRKQATSQPCPVSIIPEVDIYKFDPWELPEKAEFGENEWYFFSPRDRKYPNGARPNRAAVSGYWKATGTDKAIYSGGKYVGVKKALVFYQGKPPKGVKTDWIMHEYRLSESRSTPKKHHGSMRLDDWVLCRIYKKKNPARASEEEPKIVDFRTKTLTAGDDGSNDDDVQIMEFPRTSSISHLWELEYVGSISQLLNENSYNSSSCENQNTMGSNGGSMAPARNVHLGEMSHPRADLMKFQLNNQNNILYQPVFVNSMFEFQT*	GTCAATTACGATATCAGAACAGGACAAAATAGGAAAGAGTATTTTACTATAGGGCGGGGGCTACGTCAATTACGATATCAGAACAGGACAAAATAGGAAAGAGAAGTGGGAAGTTGAGAGGGGGTCAATAAAGACAAGCCACCTACTACTACTACTACTGCGCCGCATGGCATGGGCTAACCTAAAAAAGAAACTTGTAGGGCCCGACCAACGGCCCAGATTCAAAGAATATACTCCTCCTCTAGACTCGTATTTTTTTGTTTTTGTTTATGTTGTTTAGCCGAAGGAATGAAATACTTAGATGTTATTCAATTCAACCACGCCACGTGTGGAAAGGTAGCTTATCCTAATCTTAAGGCTAAGGCTAAGGTAGGAACATATACTGATATACATGTGGTA…
Ese01G003493.t1	Cluster-21888.86084	ATGTTGGCACTTGAAGAAATACTGTGTGAACTGAATGGAGAAGTAGAGATGAACAACGAGCAAGGTTTGCCTCCAGGGTTTAGGTTTCACCCAACTGATGAAGAGCTAATAACCTTCTATCTGGCTTCCAAGGTCTTTAATCCCACTTTCTCTGCTGGTGTGAACATTGCTGAGCTTGACCTCAACAGATGCGAGCCTTGGGAACTCCCTGATGTGGCAAAAATGGGGGAGAGAGAATGGTACTTTTTCAGCTTGAGGGACAGGAAATACCCAACTGGGTTAAGAACAAACCGAGCCACAGGGGCCGGGTATTGGAAAGCTACTGGAAAAGACAGAGAAGTTTACAGTACTAGTAGTAGTAGTAATGGTGGAGCTGGCTCAGCCTCTAATGGTGGACAG…	MLALEEILCELNGEVEMNNEQGLPPGFRFHPTDEELITFYLASKVFNPTFSAGVNIAELDLNRCEPWELPDVAKMGEREWYFFSLRDRKYPTGLRTNRATGAGYWKATGKDREVYSTSSSSNGGAGSASNGGQLLGMKKTLVFYKGRAPRGEKTKWVMHEYRLDGDFSCRHTCKEEWVICRIFHKMGEKKNGVALQGQSSHYLQEASITSSSSPSKTGLLELQPHKPIQSLQNQNPFLPNDHHHENDLKSLIAINNNISSSVGDAAVSQAFPINPINGGYQTSFSPTRNNKEKEDMTNNKQSPSSFFKSLLSNQQDCYYYYYNYPTSFKEQQIAPPTSTIIPKHCKTEPDFSHFDHFSSNDHNAAILRCPNPPDYNNNYKIQQQNPTSTSYYQNPFLFG…	GTGCATAACTCTAAAATGATTTATATTAAGGAACGGGGGAGTATTATTTATTATTTACTACTACTCCTGCTAACTAGGGGTGTTCAATCGGTTAAAACTGAACCGGACTGAACCAAGCCGAAATCGAATTTATTAAAAACTATGAACCGGTACCGAAATCGATTGAACTGATATATTGAACAGACCGGTTTGGTACCGTTTTAACCGAAATATACCGATTATTATTATTATTATTAATTATTTATTTATTAATTATAATAATAAAAAAAATAAAAAAATCGGTATACCGGTACGGTTCGGTAGTTACCGACCGCCAAACTAGTATCAAAATCGATTAAACCGATATATCATACTAAACCGATATCGAATCGATCTATTTTGTACGGAACTAATAAAATG…
Ese13G002302.t1	Cluster-21888.25408	ATGGGAGGTACATCTTTGCCGCCGGGATTTCGTTTCCACCCAACTGATGAGGAACTGGTTGGATATTACCTGAAAAGGAAAGTAGAGAGACTTGAAATTGGACTTGAAGTGATTCCAGTTATTGATCTTTACAAATTTGATCCATGGGAGTTGCCAGACAAATCCTTTCTTCCAAAAGGTGACATGGAGTGGTTTTTCTTCTGCCCCCGAGATCGAAAATACCCAAATGGATCACGAACGAATCGAGCTACCAGGGCAGGATACTGGAAGGCCACTGGAAAAGACAGGAAAGTAGTATGCCAGTCATCTGTACTCGGATATCGCAAAACACTAGTCTTTTACCGTGGAAGAGCTCCTGGAGGTGATAGAACAGATTGGGTGATGCACGAATATCGTCTC…	MGGTSLPPGFRFHPTDEELVGYYLKRKVERLEIGLEVIPVIDLYKFDPWELPDKSFLPKGDMEWFFFCPRDRKYPNGSRTNRATRAGYWKATGKDRKVVCQSSVLGYRKTLVFYRGRAPGGDRTDWVMHEYRLSDDVSQESPSSQVPFALCRIIKKNEQALKTGDINGDPKSKQATSSSRNEEFTSSRIPNQPVIIPDDMPFQASFMGSVSNYSTPLTSPYQTTPMMDSESVPMETNRSSLWVSPSFILDSSKEYPQGQEGLSGYFPQNEFSNSITPWKPYDQFEISSSSSYSNFTEIVELADDLGQFSCMSPYSGHGDCMTFYGNGSEPHEGIETWNQAPICRQSSGEGSFGEFNGLWSQEDNYIVVI*	GACTGATGAACAACAAGAGTCCCTAGCTCCTTTCCAAAAGTTCTATTTTATTATAAAAATTCTATAATATTATCCCCCGCCCCCTCCCTCTCTTAATTTGATTATGGATTAAGCATCTATCAAAGTGATTAGTAAGTGTAAGCAAATACTCTTCTTTCTGATGCCATAAGAAACAATTATTTATTTATTTATTTTTGTATATACCCTGTTGTTGTAATGTAAAATGCAAGTGGTGTCCATTGATCACCCTATTTGTTACTTTCCTAATTCTTGTAATTTGTCCCATCTAATTCAATGGGAATTAATTCAGAAAAATTATAATACTAACAATCAGAGTTTAGGGTTATGTTTGTTTGCAAAAAGTATACTTGAGATTGGACTATTTGTATTAATTTAACA…
Ese03G001964.t1	Cluster-21888.159556	ATGTTGGCACTTGAAGATATATTGTGTGAACTGAATGGAGAAATAGAGATGAACAACGAGCAAGGCTTGCCTCCAGGGTTTAGGTTTCACCCAACTGATGAAGAGCTAATCACCTTCTATCTGGCTTCCAAGGTGTTCAATCCCACTTTCTCTGCTGGTGTCGACATTGCCGAGGTTGACCTCAATAGATGCGAGCCGTGGGAACTCCCTGATGTGGCAAAAATGGGGGAGAGAGAATGGTACTTTTTCAGCTTGAGGGACAGGAAATACCCAACTGGGTTAAGAACAAACCGAGCCACAGGGGTTGGGTATTGGAAAGCTACTGGAAAAGACAGAGAAGTTTACAGCAGCAGTAGTAGTAATGGTGGAGCTGCCTCAGCCTCAGCCTCTAAAGGTGGA…	MLALEDILCELNGEIEMNNEQGLPPGFRFHPTDEELITFYLASKVFNPTFSAGVDIAEVDLNRCEPWELPDVAKMGEREWYFFSLRDRKYPTGLRTNRATGVGYWKATGKDREVYSSSSSNGGAASASASKGGQLLGMKKTLVFYKGRAPRGEKTKWVMHEYRLDGDFSCRHTCKEEWVICRIFHKMGEKKIGVVPQGQSSHYMPEASITSSSPSKTRLLELQPHEPIQSLQNQNPFLINDHHHENDLKSLIPINSSNSSSLGDAAVSQAFPINPINGGYQTSFSPTRTNKEKEDTNKQQFFKSLLSNQQDCYYYYHCPTSFKEQQIAPPTSTIIPKHCKTEPNFSHFDHLTSNDHNAAAILGCPNPPDYTNNYKIQQQNPTSGSYSQSPFLFGTMDTN…	TTTTTTTTTTATAATTATGGTAAAAAGCAAAAAAAAAAAATAATTCTTAACACTGACCGGTCGCTGGCCGGTCGCCAGATGACCGGTCAGTGTAGAAAAGCTCATCTATATATATATATATATATTAAAAGAAGAGAAAGAGAGAGAGGAAAAAAATTAAAATTCATAATTTAATTCTTAGTAGGCGAGGGGCAGGTCGAGGGGGAGGGGAGCTAGTGGGGGGTGAAGGAATGGATGATGAAAGATGATCTCACGCTATATCTTCAGGCTATATATATACCATCCCTCTTCCTTGTTCTGTCTCTCTGATGTCTTCTCCTTCTGATAAAAAAATCTGAAAGTCTGACCCGACTCATCCAACACACGCACGCATAAATCCATTTATTATTTAGAGAATTA…
Ese15G000119.t1	Cluster-21888.142904	ATGGAGAATCTTTGTGATGAGCAAATGGATTTGCCTCCTGGTTTTCGATTTCACCCGACAGATGAAGAGCTTATAACTCACTACCTGTCCCCAAAGGCTTGCAACAGCAGCTTTTCAGCTACAGCAATTGGGGAGGTTGATTTGAACAAGGTTGAGCCTTGGGATCTACCATGGAGGGCAAAAATGGGTGAAAAAGAGTGGTACTTTTTCTGTGTGAGAGATAGGAAGTACCCAACTGGTTCGAGGACAAACAGGGCAACTGAAGCTGGCTATTGGAAGGCCACAGGCAAAGACAAGGAGATTTACAGGGCGAAAAAGCTTGTGGGGATGAAGAAAACTTTGGTTTTCTACAAAGGAAGGGCTCCAAGAGGAGAAAAAACCAACTGGGTCATGCATGAA…	MENLCDEQMDLPPGFRFHPTDEELITHYLSPKACNSSFSATAIGEVDLNKVEPWDLPWRAKMGEKEWYFFCVRDRKYPTGSRTNRATEAGYWKATGKDKEIYRAKKLVGMKKTLVFYKGRAPRGEKTNWVMHEFRLEGKYSINNLPKTSKNEWVISRIFHKSSGGKKIHISGLGRNGNFGDELQPSNLPSLLDISRTTLAATSHATCFSEQLEDGKPQDEIVLPSSSSIPSPKLPIPSSFLSTQISLQYPEYFLMQDPSLLRLFLEINGEETEMNPNSKTDFSQDTGGRSTDISSVFSNHEMGQGTCEDKKYPISSGGPVDLDCLWNY*	ATATATATATATATATATATATATATATATATATATATATATCATCTTCTTATTATAGTTTAATTTATTAATTACATATATAAATTTATAATCAACAAAATGAATAATCCTTGCGCAACACACGAGTTTGTTTCTAGACAAAAAAAATATGTAATATTATCTCATAATTGGAATTTTACTATATATTTGTCTAAAAAAATTTCAATTTACATATATACCATTTTCTTATAATAGTTTAATTTATTAATTATATATATACATTTATAATCAACAAAATAAATAATCCGGTAACAACGCACGGGGTTGTATCTAGACAAAAAAATATGTAATATTATCTCATAATTGGAATTTTGCTATATATTTGTGACTTTGTCTGATAAATTTTTAATTTACATATAT…
Ese01G002542.t1	Cluster-21888.210797	ATGAAGAGTGAGCAGATCGAATTGCCCCCTGGGTTCAGATTCCATCCGACGGACGAGGAGCTGGTGATGCATTATTTGTGCCGGAAATGCGCTTCGCAAGAAATTGCGGTTCCAATTATTGCTGAGATTGATCTTTACAAGTTTGATCCATGGCAGCTCCCTGGAATGGCTCTATATGGTGAAAAGGAGTGGTATTTCTTTTCCCCAAGGGATAGAAAGTATCCTAACGGTTCACGGCCTAACCGGGCAGCCGGAACTGGGTACTGGAAGGCCACCGGAGCCGATAAGCCAATTGGGAAGCCTAAGACCGTCGGAATAAAGAAGGCGTTGGTATTTTATGCCGGAAAAGCACCTAAAGGGGTGAAAACCAACTGGATAATGCATGAGTACCGTTTGGCT…	MKSEQIELPPGFRFHPTDEELVMHYLCRKCASQEIAVPIIAEIDLYKFDPWQLPGMALYGEKEWYFFSPRDRKYPNGSRPNRAAGTGYWKATGADKPIGKPKTVGIKKALVFYAGKAPKGVKTNWIMHEYRLANVDRSAGKRNNNLRLDDWVLCRIYNKKGTLEKHDAKLIKYPEMDETEERKPEFATLQSVPQPPQQSAVPLQMMKDYLALDTSESGARLHTDSSCSEHVLSPEFTYEREREVQSESKWNELENILSSSLDFPFYMDDFPDDPFAPQVQYTDHQLSPLQDIVMFMQKPY*	GAGTCGTCAGTGTAGTATATGTTATGCATAACATAGGATATTGTTAGGTTGATCCCCTTTCTATGTCCATAGTATGGTTCTAAGTCGAAAGACGAACGAATAATTCATGGTCTAATCACCACTCAGCTTTGTTATGTTAAAACAATTGAAATATCTTTTGTTGAGCTATGAATCAATTTAAATCCATATCGGTGTGAGTTCACTTGTATGCTATGTGTTTAAACTTGTTGAGCCTTTAAGCTCATTCTTGCAAATAAATCCCCATTTGCAGATGTACCTGAATGCTCTAAGTCCAAAAAGAAGGGCAAGAATAAGTGCTTAGACTAGTTTACATGTTTTTCTTACTTGTTCAGTATGTGTAGTCATAATGACCTTTTGTAATACGAACAAGCAAACATG…
Ese08G001151.t1	Cluster-11168.1	ATGGATATATTTTACCCTCATTCCGACAGCAGTGAATCACAATTGCCTCCTGGCTTCCGGTTTCACCCGACTGATGAAGAACTCATCACTTACTACCTCCTCAAGAAAGTTCTTGACCACAATTTCACCGGCAGAGCCATTGCTCAAGTTGACCTCAACAAATGCGAACCTTGGGAGCTCCCAGAGAAAGCTAAGATGGGAGAAAAAGAGTGGTATTTTTATAGCTTGAGGGATCGGAAATACCCAACTGGGTTGAGGACTAACCGAGCAACTGAAGCTGGATACTGGAAGGCAACTGGGAAAGACAGGGAGATCTACAGCTCAAAGACTTGTTTTCTTGTGGGGATGAAGAAAACCCTCGTGTTCTACAGAGGCAGAGCTCCTAAAGGAGAGAAGACC…	MDIFYPHSDSSESQLPPGFRFHPTDEELITYYLLKKVLDHNFTGRAIAQVDLNKCEPWELPEKAKMGEKEWYFYSLRDRKYPTGLRTNRATEAGYWKATGKDREIYSSKTCFLVGMKKTLVFYRGRAPKGEKTNWVMHEFRLDGKFAYHYLSTSSKDEWVISRVFQKSGAVGTSAAGRANKRLSSGMNLYPEISSSSSASLPLLLDSSPYATATSGGATITDRDSCCSYDGNIVTKEHVPCFSTSAAPSSFNHYSLFDNLNPACNAVMVDPTSSYSSSLFPSLRSLQENLQMPFFFPAVAPPPMHGGGEMGNNYSSAARSWPEPETQKPGPTELDCIWSF*	ATGATCCACAATGATAGTGACTATATAATTATATAATTTGAGGTTATTTGCAAATGAGTATCACCATAATTTAAATTAGGCGTTCACTCACATACTACTAGTCAAATTATAATATAATATGGTAGGGGGGAGAGATAGGGGAAAACAGTTGAATATTTGATATATTTTAATTCAATATTTTTGTCATTTTATCAAAAAAATGAGACAGACTTTTAGTCAAAACTGATCAAATCAAATTTTTATATTTAAATCACAACTTATTTAAAGTTTGGGGGTCGAATCAGACCTTTAATCAAATTAAATTCGATCGGACCAGGTCAAATTAAATCAAAATCAGATCACATGTCTCAAGTTTTTTTATGCATGGCTAGAGGCAGGTAATAATAATAAGTGAATCAA…
Ese07G001922.t1	Cluster-21888.105938	ATGACGGCAGTGGAATTACAACTGCCGCCGGGTTTCCGATTCCATCCTACCGACGATGAGCTTGTGATGCACTATTTATGCCGGAAATGTGCATCTCAGCAAATTGCCGTACCAATTATTAAAGAAATTGATCTATATAAATATGACCCCTGGGATCTTCCTGATTTGTCCTTGTATGGGGAGAAAGAATGGTACTTCTTTTCGCCTAGAGACCGGAAATACCCGAATGGGTCAAGGCCGAATCGGGCTGCGGGAAGTGGGTATTGGAAGGCCACCGGAGCCGATAAGCCGATTGGGAATCCGAAAGCGGTGGGAATTAAGAAGGCTCTGGTATTTTATGCCGGAAAAGCACCAAGGGGAGAGAAGACTAACTGGATTATGCACGAGTATAGGCTTGCA…	MTAVELQLPPGFRFHPTDDELVMHYLCRKCASQQIAVPIIKEIDLYKYDPWDLPDLSLYGEKEWYFFSPRDRKYPNGSRPNRAAGSGYWKATGADKPIGNPKAVGIKKALVFYAGKAPRGEKTNWIMHEYRLADVDRSARKKNNSLRLDDWVLCRIYNKKGTLEKHNVSSRKVSHPTGIEEKKKPEMFGDMMYLDTSDSVPKLLTESSCSEHEASPEFTCDREVQSEPKLEEEWENTTLDFPLDYMDATVDNNVNLLFGSQPQIQQGNYQMSHWDMFMYLQRSL*	GTAGGTAACCAAACACTGAATGTGTAGTAACTAGTTTTTTTTTTTTTGGTATATAAAGGTTGGTTACATCTTGTATTAAGGTTTGGTTACCTTTGTACTAAGGGTTGGTTACCTTGTATTAAAGTTTGGTTACATTTGTATTAAAGGTTGGTTACCTTTTGTATTAAGGTTTGGTTACCTTTGTATTATATGGTTGGTTACCTTTGTATTACGATTTGGTTACCTTTGTATTAAGGTTATTGGTTACCTTTTGTATTAAGGTTTGGTTACTTTTGTTTTAAATGTTGGTTACCTTTATATTAATGTTTAGCTACCTTTGTATTAAAGGTTGGTTACCTTTGTATTAAGGTTTGGTTACCTTTGTATTTAAGGTTGGTTACCTTTTGTATTAAGGTTGGT…
Ese15G000912.t1	Cluster-21888.78534	ATGACGGCAGTGGAATTACAACTGCCGCCGGGTTTCCGATTCCACCCGACCGACGATGAGCTTGTGATGCACTATTTATGCCGGAAATGTGCGTCTCAACAAATAGCCGTTCCAATTATTAAAGAAATTGACCTTTACAAATATGACCCTTGGGATCTTCCTGGGTTGGCCTTGTATGGGGAGAAAGAATGGTACTTCTTTTCGCCTCGAGACCGGAAATATCCGAATGGGTCAAGGCCGAATCGGGCTGCAGGAAGTGGGTATTGGAAGGCCACCGGAGCCGATAAGCCGATTGGCAATCCAAAAGCAATGGGAATTAAGAAGGCTCTGGTGTTTTATGCCGGAAAAGCACCGAGAGGAGAGAAGACCAACTGGATTATGCATGAGTATAGGCTTGCA…	MTAVELQLPPGFRFHPTDDELVMHYLCRKCASQQIAVPIIKEIDLYKYDPWDLPGLALYGEKEWYFFSPRDRKYPNGSRPNRAAGSGYWKATGADKPIGNPKAMGIKKALVFYAGKAPRGEKTNWIMHEYRLADVDRSARKKSSSLRLDDWVLCRIYNKKGTLEKHDLGSRKVSYPTGIGEKKPEIITPAAENSPAMFGDMMYLDTSDSVPKLHTDSSCSEHVVSPEFTCDREVQSEPKVEEWDNSPLNFPLNYTDATVDNNVNLMFGSQPPQQQGNYQTSQWQDMFMYLQRSL*	TTATAGAATTAGAATTTTAAGAATATATATATATATATATTTCCATTCTATATACCTCCTAGCTTTTGTAAATAAGCTTCTATTTAGTGGTGGGACCCTAATAATAAAAATGTGCTTGTGAATAATTAACATACATGGATGGCTATCATTTCCTAATTTACACTAGTTTAAGAAAGTCATTTTTGATATATCAAACTATAATAGATATAGTTACAAGTGAAGAAGGATATTATATCTTAGATCTTATTGGGTTACTACGTTTATTTTTAAAATTTTATAAATAAATTCAATCGTACGGATCATATATATAAAGAACATATAAAAATATTTGAACATGTGAATTTTCATTTGATTTGGTGTTGGCTATCATCGATTTTATGATAATGAATATTCAATTAA…
Ese07G002206.t1	Cluster-21888.142443	ATGGAAAAGCTTTGTGATGAGCAAATTGAATTGCCTCCTGGTTTTCGATTTCACCCGACAGATGAAGAGCTTATAACTCACTACCTGTCCCCAAAGGTTTATAACAGCAGCTTTTCTGCTACAGCAATTGGGGAGGTTGATCTGAACAAGGTTGAGCCTTGGGATCTACCATGGAGGGCAAAGATGGGTGGAAAAGAGTGGTACTTTTTCTGTGTGAGAGATAGGAAGTACCCAACTGGTTTGAGGACAAACAGGGCAACTGAAGCTGGCTATTGGAAGGCTACGGGCAAAGACAAGGAGATTTACCGGGCGAGAAAGCTTACGGGGATGAAGAAAACTTTGGTTTTCTACAAAGGAAGGGCTCCAAGGGGAGAAAAAACCAACTGGGTCATGCATGAA…	MEKLCDEQIELPPGFRFHPTDEELITHYLSPKVYNSSFSATAIGEVDLNKVEPWDLPWRAKMGGKEWYFFCVRDRKYPTGLRTNRATEAGYWKATGKDKEIYRARKLTGMKKTLVFYKGRAPRGEKTNWVMHEFRLEGKYSINNLPKASKNEWVISRIFHKSSGGKKMHISELVRNGNCGDELPPSNHPPLLDISRTAVAATPHVTCFSEQLEDRKPQDEIELASSSSILSPKLPIPSSSLSTQISLQFPESFLMQDPSLLTFFLAINGAETEMKPNSKTEFSHDTGGMSTDISSVISNHEMGQSTYEDQEYPISSGGPVDLDCLWNY*	CCAGGACCACTGAATAACTTTGAGGGAGGGAGGAGACACAACAAACATTGCATGAACTTTTGACCAAGTAAATTTTTTCTTTGTCAGTTCTCAATTATTTTGCTTATTCATTCTCTCGTGTGTATGTCGAGGAGAATTTATTCAATGGTTATGGAGTACTGTCGCGTAATGCTCTAAATTATTAATATGTTATTATTATTTTAGTATGTGCAGTGTACTCTTTACTTGTATATGGTAAAATAATAATTTTTCGTATGCCTAAGGATAAGATGCACTAACAACGAGGGACCGTACAAAATGACAGCAAACATATATAATGCTATGTCGCGTCCCAGCTTGCTGACAAGACTCGAGACAAGAACACTAGATACGACAGTTACTGGACCAGTCTTCTACTAC…
Ese07G002808.t1	Cluster-21888.196156	ATGGAATCAAGTGGAGCTGCACGAATTCTAAGACAATATGATGTCCAGACTGTAAATGGAGATGTTTGTGCATGGTGGCAGATATCAACGTTGAACACTACCCGGCCCCAAACGGTTTTAGGTTTCCAGTCCACTGAATTTCTTTCCTTGCTTGGGGGTCCAAGTGTATTCACAAGTGTCCCAAGCCAAAACTTGAATCGAAGTCGTTCACCAATCCAGAGAATTCTTCAAGCTATCTCCCTTGCGTCTAGAGAGAGAATCCTCCAAGTGGCTGAAGATCCCAAGTCTCCCAAAAAGTCTCCAAGCAAAGTCCTCAAGCAAAATCCTCCTTTCTATTGTCAAGTGAAGGGTCACGCTGCTTGTGAACTTCATGGTGTTGGTTGGTCGTTGATCAACCAA…	MESSGAARILRQYDVQTVNGDVCAWWQISTLNTTRPQTVLGFQSTEFLSLLGGPSVFTSVPSQNLNRSRSPIQRILQAISLASRERILQVAEDPKSPKKSPSKVLKQNPPFYCQVKGHAACELHGVGWSLINQKVSLSVKEICSMLKRLLELVCLYPDLRLEKLGLIALKLNPMRLGDPSVFTSVPSQNLNRSRSPIQRILQAISLASRERILQVAEDPKSPKKSPSKVLKQNPPFYCQVKRKEGKLIMENLSDDQMILPPGFRFHPTDEELITHYLSKKVVDSNFSATAIGEVDMNKTEPWDLPRRAKMGEKEWYFFCVRDKKYPTGSRTNRATAAGYWKATGKDKEIFRGKPLVGMKKTLVFYQGRAPKGEKSNWVIHEYRLEGKLSLQNLPKTAKN…	AGGGGTGAAAATTGATAAGACTCCTTCAATTTCAGAACTCAATCAACGGTTCAGATCTAGTGATGGATTGACGGTTGGGGGCTAGGTGAAGAGTTTTGTTACATAGTAATAATTATCTCTAGTAAACCGTGAATGTTGTGCCACCAGTGAATGTTGCAAACCAAGACACATGCCATGTTGGCCGGTACCACTAGTGAAAAGGGACCGAAGTAGCTCGGCTTCAGTAGACAGATCTTGCTCCTGCGAAAGATTATTTTGGGGGTTCTGGCAAAGGTATCACCCTCATCTACCAAGAGATGAAAAAGATGAAACCTCAAAACCCCCAAGTCTGTGATGCGGTTGTCTAGCCACGTAACCCGGACTAGACCACCTTCACCACAGATTAACCCAGACTAGACC…
Ese03G003661.t1	Cluster-21888.212504	ATGATGAGGGAATTAGGTGGAAATGAGCAAGCGGTATCATCAGTTCCTCCAGGGTTTAGATTCCACCCAACAGATGAGGAGCTACTTTACTATTATCTCAGGAAGAAGATCTCCTACGAAGCTATCGACCTTGATGTCATCAGAGAAGTAGATCTCAACAAACTAGAGCCATGGGACCTCAAAGAGAAATGTAGAATTGGATCAGGTCCTCAGAACGATTGGTATTTCTTCAGTCATAAGGACAAAAAATATCCAACTGGAACTCGGACAAATCGGGCCACTGCCGCCGGTTTTTGGAAAGCTACCGGGAGGGACAAGGTGATCCATCTCAGCAACAATTCCAAGAGAATTGGAATGAGAAAAACCCTAGTCTTTTATACAGGACGTGCACCTCATGGC…	MMRELGGNEQAVSSVPPGFRFHPTDEELLYYYLRKKISYEAIDLDVIREVDLNKLEPWDLKEKCRIGSGPQNDWYFFSHKDKKYPTGTRTNRATAAGFWKATGRDKVIHLSNNSKRIGMRKTLVFYTGRAPHGQKTDWIMHEYRLDDLGNTEVQEEGWVVCRVFKKKTHTRTYEADIHSQEEHRHLGAPTVSSLTEPKQNHQAIYDHQNGTIFDGSMQLPQLFNTELLPSTFHQQQQHQQQPPFLCPGPAMNNLTDMECSQNLLRLTSGGPGLAPVQERFTVDHWSFLDKLLTDHHTRCNPSSQALDLGGASTLSVPRFPFQYLGCEATDNFKVSK*	GACGAGCCTGGTTTTTAAGAGTGACTCATTACCAACGCACTAATCGAATTTGAGACCTAAAAATTATAAGATCTCTGTTTTAGTCATTAAGTTAATGCCTCATTCACTGCTATCACTTATTCTTGATACGCCTTAAAAAGGTTGACAAGTCACAATAGAATCTGGAGGGAGGGTAATCCATTATAATTAGTCATCACTTTGTATTTTCTTAAAAATTTCATTAGTTGGAAGCCTAGTTCATTCATGCTCATACATCCGAAGAGGAAATTAATTAGCTTACAAAAGAAAATGTGGTGAAATTACAATCGTAGTGACTTGTTATTTGTCTGCCAAGTTGACCAGATTTTACCATTGAGTGATAATTTTCTATTACCATAAACATGAATAAATTCATGAATA…
Ese01G003372.t1	Cluster-21888.195895	ATGGAAGAGAAGATGATCATGAGTATTTGGGACAGATACAATAATTGTAAGGATGATGAAGAAGAAGCTGCAGTTCTACTCCCCGGTTTTCGATTTCATCCGACGGATGAGGAGCTTGTTGGATTTTATCTGCGGCGAAAGGTGGAGAAGAAACCTCCAAGTATTGAACTTATCAAACAAGTTGACATCTACAAATATGATCCTTGGGATCTTCCAAAGGCTGGCATGGTTGGGGAGAAGGAGTGGTACTTTTTCTGCAGGAGAGGGAGAAAGTATAGGAACAGCATAAGGCCTAACAGAGTTGCAGAGTCCGGATTCTGGAAAGCAACCGGCATCGACAAGCCCATATTTGCCACCAGCACTACTCATGATCAAGAAACGAATGCATGCATAGGCCTG…	MEEKMIMSIWDRYNNCKDDEEEAAVLLPGFRFHPTDEELVGFYLRRKVEKKPPSIELIKQVDIYKYDPWDLPKAGMVGEKEWYFFCRRGRKYRNSIRPNRVAESGFWKATGIDKPIFATSTTHDQETNACIGLKKSLVYYIGSAGKGTKTEWMMHEFRLPPTWKNTNQQINAKNKDITLEAEVWTLCRILKRNASFRKYTPPYRKQDNSEQITKDGSPISFSLESDENMNSRNLLFQQKREKLDTNRVEERNKKFRNQQNSTAQTPFIVSQLSYENPNKDEFGGGNWDELRTVVELAIDPFSLNQFR*	CTTTTTCAACCCAAGTCGGTCAATATGTACCCTGAACAGGATTGTGTGTTTATTCATGATTTACAATTTTCTTTTGACGTTTTGGACGCTCTTTTTCTTTTTTGATGTTGAGACTTTTAATTATTTTCGGGTTTTATCAAACTTAGTCAATTGCATGCCTTACACCGGTGGACTTTGGCGGTGGTTCATGTCACACACGTTGAAGTTTCAAATATTTGTTACTCACTAAATTTTTAAAATTATAAATTGTTTAAGACATAATTTTAAATATTAATTTTTTTAATAATAAATTCAAGCGTTAACATATATTAATAATTAGCTAGCACCCGTGTCTCCGGCACTGCTCCGACTACTACTGTCGTTCCGTCGCTTCGATTGGAAGATGAAGACGATGTTTGA…
Ese15G002536.t1	Cluster-21888.203106	ATGGAGAATTTGTCGGATGATCAGATGATATTACCTCCGGGTTTTCGATTTCATCCCACAGACGAAGAACTAATCACCCACTATTTATCTAAGAAAGTTGTTGACAGCAACTTCTCGGCTACAGCCATTGGAGAGGTAGATATGAACAAGATTGAACCTTGGGATTTGCCACGGAGGGCAAAACTGGGGGGAAAGGAGTGGTATTTTTTCTGTGTGAGAGATAAAAAGTACCCAACTGGTTTGAGGACAAACAGAGCTACTGCTGCCGGTTATTGGAAAGCAACTGGAAAAGATAAGGAAATTTTCCGAGGAAAATCTCTGGTTGGGATGAAGAAAACCTTGGTTTTCTACAGAGGGAGAGCTCCAAAAGGAGAGAAAAGCAATTGGGTTATTCATGAA…	MENLSDDQMILPPGFRFHPTDEELITHYLSKKVVDSNFSATAIGEVDMNKIEPWDLPRRAKLGGKEWYFFCVRDKKYPTGLRTNRATAAGYWKATGKDKEIFRGKSLVGMKKTLVFYRGRAPKGEKSNWVIHEYRLEGQSSLQNLPKTARNEWVISRVFKKSCGGKKVHISGLMRLNSIENEMGPDVLPPLTDSSLHHHGDRTTFTDSLHVPCFSNTIEIQKSSANNYFSNPVYPVTPNASDITIFQRICLPNASFSGVQSAPITGNLPLPMQDQSILRGLFESYGSNARQNLKTEKDMISVSQETGFSTEISSVVDMGNRSFEGQEAPSTSVGPLDFDCLWNY*	AAAAAGGGAGAGGGAAAGAGAGAGGAAAAGATAGACCAATTATTATTGGTTGGCAATATTTACGTACAGAGTAATGCAGATTTTAGTGTGGAACAATGCAGTACATGCAACTCTCTTCATCTGGAATGGGAGATTAGGGGTGGAGGGTTGGGATGGGCCTTAATATGCAGGAGAAGTGTTTTTTGAATCCCAAGAGTTAGAATAATTAGTGATGGTGAACTTTCTAATAAGTGTCTTAATATTATACTCCACTAACTAGTTTACAGCTTTGGAAAAATAACTGTAGCATGTTCATTAAATATAAAATGCATTATGTTTTTCCTTTTGGACATATTATGGCATAGCTTGATACTCCTATTAGCAACTGGGTAGCTATTTATAATTAAAAATAAAATATAA…
Ese06G001509.t1	Cluster-22258.0	ATGAAGGAAAATCTTCCTCCAGGGTTTAGGTTTCATCCGACTGATGAAGAACTCATCACATATTATCTAGTTCATAAGGTTTCTGATTTTAGTTTTACTTCAAGAGCTGTAACGGATGTTGATCTCAATAAGTCTGAACCTTGGGACCTCCCAGCTAAAGCTTCAATGGGAGATAAAGAATGGTATTTCTTCAGCTTAAGAGATAGAAAATATCCCACCGGGCTTCGAACCAACCGAGCCACCGAAGCTGGCTACTGGAAAACAACAGGGAAGGACAAGGAGATTTTTCGGGGTGAAGTGTTGGTAGGGATGAAGAAAACCCTAGTTTTTTACATGGGTAGAGCTCCAAAGGGCGAAAAGACCAATTGGGTTATGCATGAATACAGACTTGAAAACAAG…	MKENLPPGFRFHPTDEELITYYLVHKVSDFSFTSRAVTDVDLNKSEPWDLPAKASMGDKEWYFFSLRDRKYPTGLRTNRATEAGYWKTTGKDKEIFRGEVLVGMKKTLVFYMGRAPKGEKTNWVMHEYRLENKHAFKPTKEEWVVCRIFQKSATVKKPQQTTSSQQSLDSPCDTNTVVNEFGHFDHLPNLNDIANSSTMMNNISLQNYTNENNLNMSMNSLLPPSLSWPSGLLSSNLSMNSLLLKALQFKNYQQREITTSTNLDYASFMPQGISTPYGTGFTSNFAASSSTSNGLDNSVQQQQEHQEQIWTPFGGKTGEHTVSSAVPSSHNVGGSIKDRLGPSGQQQGRSLSQPDEGCLLPILQEKTRHGMTQVIRDKWHTSQRDKEFTHSNPTLRRRV…	TCTATTCAAAAGAAAAAAAAATTCAAATTTCAAAAATATAATCCAAATTTTTGAAAATTTAATTATTATTTTTAATTTTGAAAATCGAAATTATTATGCATATAATGAAATCGTTAAATCTAGGCATAATTATAAAATAAACATATTGTTGAAAAAATTAACACACTTCAATGTATCAAATTATTAATTAATTAAAATCAATAAAAACAAAACAAAAATTAGTTCATCTTCATCTACTGATGGTATTGCCCAAATAACGGCTGTAACATAGGTTGCACCATTGGCGACGGTAGCATCGGCTGCGCCATTGGCGGCGACAAATTGAACACAAACGCTCCTCCACCACCAGTGGGGCCGCTGTCTCCACCGGCATTCAAAGAAACCATTCTCTGGAACTGG…
Ese09G002139.t1	Cluster-21888.138120	ATGGACAATTTTTCTGAAGAACAAATGGAATTGCCTCCTGGGTTTCGATTCCACCCGACAGATGAAGAGCTTATAACTCATTATCTAACCCCAAAAGTTGATAATAGCAGTTTTTCAGCTGCGGCAGTTGGGGAGGTTGATTTGAACAAGGTTGAGCCTTGGGATCTGCCATGGAAGGAGAAGATGGGTGAAAAGGAGCGGTACTTCTTCTGTGTGAGAGATAGGAAGTACCCAACTGGTTTAAGGACAAACAGGGCAACTGAATCTGGATATTGGAAGGCCACGGGCAGAGACAAGGAGATTTATAAGGCGAAAACACTTGTCGGGATGAAGAAAACTTTGGTTTTCTACAAGGGGAGAGCTCCTAGAGGAGAAAAAACTAACTGGGTCATGCATGAA…	MDNFSEEQMELPPGFRFHPTDEELITHYLTPKVDNSSFSAAAVGEVDLNKVEPWDLPWKEKMGEKERYFFCVRDRKYPTGLRTNRATESGYWKATGRDKEIYKAKTLVGMKKTLVFYKGRAPRGEKTNWVMHEYGLEGKYSMNNLPKTAKNEWVISRIFHKSSGGKEMHMSGVVRLGNYGDELKPSNLPPLLDISTTTKAETSHVTCFSEQMEDEKFQDKNVDTFNPCVLPSSSPSKPFDSSFLSPKIPISDSFFSTQISLQHPESFSIQDQSVLRYFLEYNGEESEMKKNSKTEFSQETGGMSTDMSSVVSIHEMSQRSYEDQEYPITSGGPLDLDCLWNY*	CCCGACTAAACTCTATTTACTCCACTGTACAGAGAGGGTAACACGCGACCTGTGAATGTTCCACCTAGGAGAACCAACTTAATACTTGAGCCTATCAAACCATGGGCTCTGATACCACTTGTAGAGAATTGAACGATTCATCCCACATCAATTCATTGTTAATGCAACGGACACCTTGTGTAGACGGGCCTAATAAGTATGTTGGATTACCTATTAGGTTGAGATTTCACCATACTTATTAATCCATCTACACTCTTGAATTTATCCGAGGTGAAATTCATGTGAAATATCCTAACAAGTCAGCCATGGGAGTTTGTTTAGTAGTAAAAGTTTTGGTGAGTACCGAATGGCTAAACATAGTGTGTGTGTGTGTGTGTGTGTGTGTGTGTGTTTTTCTAT…
Ese08G002647.t1	Cluster-21888.16712	ATGATGAGCAGTACTGGAAATGGGCAGCAGGTGGTGTCAGTTCCTCCAGGGTTTAGATTCCACCCCACAGATGAGGAGCTCCTATATTATTATTTGAGGAAAAAGGTCTCCTACGGATCGATCGACCTGGATGTCATCGGGGAAGTTGATCTTAACAAACTAGAGCCTTGGGACCTCAAAGATAAATGTAGAGTTGGATCGGGTCCTCAGAACGAGTGGTATTTCTTCAGCCACAAGGACAAAAAATACCAGACCGGAACCCGCACCAACCGGGCCACCACAGCCGGTTTTTGGAAGGCTACCGGAAGGGACAAAGCCATACATCTCAGCAACTACTCACAGAGAATTGGCATGAGAAAGACTCTAGTATTTTATACTGGACGTGCCCCTCACGGCCAA…	MMSSTGNGQQVVSVPPGFRFHPTDEELLYYYLRKKVSYGSIDLDVIGEVDLNKLEPWDLKDKCRVGSGPQNEWYFFSHKDKKYQTGTRTNRATTAGFWKATGRDKAIHLSNYSQRIGMRKTLVFYTGRAPHGQKTDWVMHEYRLDDDNAEVQEDGWVVCRVFTKKAHTKIFEPEIHSEEHHQQFTSISNMMDPKQNIQAMYDQRSTFGGSMHLPQLFSTESSSSSVHHPSTFLCPNSMSNTDMECSHNLLGLTSAGGGHIPVPERFTADWSFLDKLLTSHQNMDQQIKLCNNPSTQGLDHHVGGR*	TTTTCTTCAAAATAAAGTTGAATCTACAATATTTGAATTTAATTTTAGATTTTTACATGCTCTGCAGTTATACATCATCATCTTATGCATTTATTCTTCAAATCAAGTTTTGCACAAAAAAATTTAGCAATATATACAAACCAATTCCCCAATTAATAATTAAATTAACAAAAAAAAAACTTACATATTGATAGACATATATAAACATTCGCAGTATGTATTATTTTTTATTGATAAAATAGGAGTGACTGCAAATGTTTTTTTTTTTGTTAAATAAAATAATTTGTAATACTTTTCAATTTGTATGCTTCAACCTTGTGCAGGGGCGATGCTTATATAATGTTTTTCTAATATATAAATAAGGGCACCACAATAAAGTCCCAAAAAATAGTAAATATA…
Ese07G002754.t1	Cluster-21888.216993	ATGATGGACACAATGGAATCGTGCGTTCCACCAGGTTTTCGTTTTCATCCGACAGACGAGGAGCTTGTAGGATACTATCTGAGGAAGAAGATTGCATCACAAGAAATTGATCTTCATGTTATCAGAGATATTGATCTTTACAGAATTGAGCCATGGGATCTCATAGAGAGATGTCGAATCGGATATGAAGAGCAGAATGAGTGGTATTTCTTCAGTCACAAGGATAAGAAGTATCCGACAGGGACAAGGACTAATAGAGCAACCATGGCAGGTTTTTGGAAGGCTACCGGAAGAGACAAAGCCGTCTACGATAAATCTAAACTCATTGGTATGAGGAAAACTCTCGTCTTCTACAAAGGCAGGGCTCCAAATGGCCAGAAAACTGACTGGATCATGCAT…	MMDTMESCVPPGFRFHPTDEELVGYYLRKKIASQEIDLHVIRDIDLYRIEPWDLIERCRIGYEEQNEWYFFSHKDKKYPTGTRTNRATMAGFWKATGRDKAVYDKSKLIGMRKTLVFYKGRAPNGQKTDWIMHEYRLESDDNAPPQEEGWAVCRAFKKRPTSQTKNIESWDSTYFYEEPSNVTSVVDPLPLDYIKRHQPPSSLNQNFMCKQEVEAENLIFAQSDHHFVQLPQLQSSSLPALKRPTSSVLLISENYEEEQHISKRCKNNGTNKMATDWRDLDKFVASQLSQEEERGEQGPGNYGNLSSFGGHESYSSDMALLLL*	ATATATATAGACCATCTTCTTCCATAATAGTTAATTTGCATTTCTTCTTCATTATATAAACAAGCTCCTACTCAAATTTATCATTTAATTTGTGTTGTAATATAGCAGTTACCACTAACTAGCACTCCCTTTCCCTTAATTATATGCGAGGATCATGTCAAAATTAGTTTCTGCAGGGTATTATTCAACTGATGTGGGAAATATTAATAGAATCCCATTCAAATCACATTAATTTTCAGCAAAAGGTTAATGATTAGCTGCATATATTTCCGCTTTATAGTATTTTATCATCATCAACACAAGTATGAGTTATGATCAGTTAATTTAGGTCTATTCTAGATTTTACTCCGAAAGAATACACACACACACATAAAATTATGGCATAAAGAAATATTGGAT…
Ese06G002787.t1	Cluster-21888.139125	ATGATGAGTACGATGGACACAATGGAATCATCATGCGTCCCACCAGGTTTTCGTTTTCATCCCACAGACGAGGAGCTAGTAGGGTATTATCTGAGGAAGAAGATTGCATCACAGAAAATTGATCTTGATGTTATCAGAGATATTGATCTTTACAGAATTGAACCATGGGATCTCATAGAGAAATGTCGGATCGGATATGAAGAGCAGAACGAGTGGTATTTCTTTAGCCACAAGGATAAGAAGTATCCGACAGGGACAAGGACAAATAGAGCAACCATGGCAGGGTTTTGGAAGGCTACCGGGAGAGACAAGGCTGTGTATGACAAAACAAAGCTTACTGGTATGAGGAAAACTCTCGTCTTCTACAAAGGCCGGGCTCCAAATGGCCAGAAAACTGAC…	MMSTMDTMESSCVPPGFRFHPTDEELVGYYLRKKIASQKIDLDVIRDIDLYRIEPWDLIEKCRIGYEEQNEWYFFSHKDKKYPTGTRTNRATMAGFWKATGRDKAVYDKTKLTGMRKTLVFYKGRAPNGQKTDWIMHEYRLESDENGPPQEEGWVVCRAFKKRTTTSQTKNMEAWDSTYFYDEPSGVSSVLDPLDYITRQPSSSFLNQSFMCKKEIEAENLIFAKSEHHQFVQLPQLESPSLPLLIKRPTSSVSLVSLNNEEEEKNRGFNNNINQTSTTTTTNNNNNNKVAADWRDLDKFVASQLSQDQEDQKYGVGDGILMTSFGGHEITSSSSDHDDHMALLLLQSGDGEHQQGNYKLNEFFNSDSSCDIGICIFDK*	CAGTATTTGTTAGTGCTATGTAAATGTAAGAACTCAAACTATCATAGAATTTAGAAAATGTAAAGATTTTCATATTTATTTTTAAATTCAGTTGTATTAATACACGATATTTGAAACATTAAATATGCCTTAAAATTTAACATTTGTATTTATTTAAAATTAACTTATTTTAAACACAATTTATTTAACTCATATATACAAATTACATAATATTAAAAACTCGCACCAAAAATTATGTTTTGCATTTGAAGTTCCAAACCTAACAAATGTTAGTAATTATAAGGTGAAGAGAAAGAGACCTCCGGGGGCGAGGGTGTAGGAAGCTAGGCAGTGACGTCATGAATGGGGACAAGCATCGACCCATGCGCGGTTGAGCGGTCCTCCTCCTTGAGCCTTCCT…
Ese04G000743.t1	Cluster-21888.157902	ATGGGGTTAAGGGATATTGGAGCTGCACTTCCTCCAGGGTTTAGGTTTTATCCGAGCGACGAGGAATTAATATGCCATTATCTTTACAAAAAGATTGCTAATGAAGATGCTTTAAAGGGTACTGATCTCTTGGAAATTGACCTCCATACATGTGAGCCATGGCAGCTTCCTGAGGTGGCAAAGCTGAATTCAACAGAGTGGTACTTCTTCAACTTTCGAGATCGGAAGTATGCGACTGGGTTTCGGACGAATCGAGCCACCAAGACGGGATACTGGAAGGCCACCGGGAAGGATCGGACGGTGATTGATCCGAGGACTAATGCTATTGTAGGGATGAGAAAGACTCTGGTTTTCTACAAAAATAGGGCTCCAAATGGGATTAAAACTAGTTGGATCATG…	MGLRDIGAALPPGFRFYPSDEELICHYLYKKIANEDALKGTDLLEIDLHTCEPWQLPEVAKLNSTEWYFFNFRDRKYATGFRTNRATKTGYWKATGKDRTVIDPRTNAIVGMRKTLVFYKNRAPNGIKTSWIMHEFRLENPLLPPKEDWVLCRVFLKAKTENNNIEELSPQNYVFDAKVTAGDISPPQILPHGYHHQITSNFYQNHQNQNPNNNQELLSPLNPNFLQLSQAHTDTLARVNEDDYGFLFNLSFEESNLGDGMASNMEGVRFEDL*	AAGAGAATTTCTTGAAAGTTGTCAAAAATTACGGTAATTACACGTTGCCATGAAAATTGAAGGGCAGTAATCTACACTTTTCATAAATATGTGTATGTAAAGGTATTTAATATTAATTTCTTATTTTCACACACAAACAAATGAGCATTTGAGGTCCCATTATTACAATCCTTCTAGCTAAGTATATAAAGCGGACCCATTTTTTGTCACAATCTACTATATACAATATCTCTAATTATTATCATAGATGATTATATGTTGTGACAATTAAGTTTTTGTCCTTATTTTCATTATTATTGCATGCCCTGCCAACTATTGATGTTGTCAAACCAATAAAATTTCCACTGAAAATGCATGCGGATATTTTCACAATATAATTAAGATTGGCATGATCGATGT…
Ese05G002578.t1	Cluster-21888.218124	ATGAATACTTTTTCACATGTCCCTCCGGGTTTTAGATTCCACCCTACAGATGAAGAACTTGTAGATTACTACCTTAGGAAAAAGGTTGCTTCGAAAAGAATTGATCTAGATGTCATCAAAGATGTTGATCTCTACAGAATCGAGCCATGGGATCTTGAAGAACTTTTCAAGCTAGGAGATGAGGATCAGAATGACTGGTATTTCTTTAGCCATAAAGATAAGAAGTATCCAACTGGAACTCGCACAAATAGAGCTACAAAAGCTGGATTTTGGAAAGCTACAGGAAGAGACAAGGCTATATACTCTAAGAATAGTTTGGTTGGCATGAGAAAGACCTTGGTGTTTTATAAGGGTCGAGCCCCAAACGGACAGAAGTCAGATTGGATTATGCATGAATAT…	MNTFSHVPPGFRFHPTDEELVDYYLRKKVASKRIDLDVIKDVDLYRIEPWDLEELFKLGDEDQNDWYFFSHKDKKYPTGTRTNRATKAGFWKATGRDKAIYSKNSLVGMRKTLVFYKGRAPNGQKSDWIMHEYRLETDENGSPQEEGWVVCRVFKKRLTTVRKMDEHEPLCWYDDQVSFMPDFDSPRQTTQTYTPYHNHQYSCKQELELQYYTPQERFLQLPQLESPKFPQSTASLSYNSVAPYGFEQSSTLTQEEHLQQNSQALNLSALYGGNNILEQAVDQVTDWQVLDKFVASQLGQDQDSTTKETNCSNAQISEHINMLCNDLKRPEVASESMSISALSFQIDLWK*	ATTTTTATACATGGAATATATGATTCATCACTTTGATCTGATTATACGTTTAAGTTATTGTTTGTTGGTGTTTTAGAGTAAGTTATCACTTTCTGACTCTTGATCATGAGGGACTAAGTAATCAATGGATGACCTTACTCTTAATTTGGTCTTCATTTCTCTACATCCGATCCGTCCCTGCCCATATTTTGATTACTAATTCAACATGATAATATAAATAAGTGTTACTTTTTTATATCGATTCTTCTAACCAGATCTCACCTTTTTTGTCAATGGATTCCATGAAAATTTTATTAGAGATCTAGAGATGGTCTAGAACTAAGTAAGTTAGATTATAAGAATAATACATACATACATTAAAAAATTTAGATTATAATTTTTTTGTAGTTCCTTTATATA…
Ese03G003265.t1	Cluster-21888.42688	ATGGATGAGAAGATGATCATGAGTATTTGGGGTGAAGACAATAATAATTATAAGGAGGATGAAGAAGAAGAAGAAGAAGAAGAAGTTGCAGTTCTACTCCCCGGTTTTCGATTTCATCCGACGGACGAGGAGCTTGTTGGATTTTATCTGCGGCGAAAGGTGGAGAAGAAACCTCTCAGTATTGAGCTTATCAAACAAGTTGACATCTACAAATATGATCCTTGGGATCTTCCAAAGGTTAGCATGGTTGGGGAGAAGGAATGGTACTTTTTCTGCATGAGAGGGAGAAAGTATAGGAACAGCATAAGACCTAACAGAGTCGCGGAGTCTGGATTTTGGAAAGCAACTGGCATTGACAAGCCCATATTTGCCACCGGCACTACTCATGATGGTCAAGAA…	MDEKMIMSIWGEDNNNYKEDEEEEEEEEVAVLLPGFRFHPTDEELVGFYLRRKVEKKPLSIELIKQVDIYKYDPWDLPKVSMVGEKEWYFFCMRGRKYRNSIRPNRVAESGFWKATGIDKPIFATGTTHDGQETHACIGLKKSLVYYIGSAGKGTKTEWMMHEFRLPPTWKNTNQQINAKNKDITLEAEVWTLCRILKRKVSFMKYTPPDRKQDTSEEITKDENIDSRNLIFQQKREKLDINHAEERKKKFWNQQNSTAQTPFAAPQLSYGNPNKDKFGGGNCDELRTVVELAVDPFSLNQVFGCVANARIPEVKRKKLDDKSLKYVLFGVSEESKAYRLYDPVGKCIIVSRDVVFEEDESWNWGRDAEVVKLDVLKWNEDEEVNEEDQGVEEKEESSN…	AAAAAAATAATTTTGAAAATGATATATTTAATATTAAAAAATCAAAATTGTGCATTTATTCTGAGAGAGAGAGAGGGAGTGCTACGTCCACAATAAACATCAAAATATATATATCTGCTGAATTTAATAACATCATCCAATTGCATGCCTACGTCTGCCTAGCTAGAAAAAATGAAAATAATGTAAAGAGACTTTGGGAAACGTGTTCATACATAGATAGTTTCCAAGATATTTATTATTAAAGTAGCCTTCAATAGAAAGAAAGCAAGCAAAAGATAGTCACAAGGTCTATTTCTTCGAGAAAAACTCATGCAAATAGCTAGGTCAATATGTATGTATCATGGACAGGAATATTGTTTATTCATGATGAGTTTTACAATTTTCTTTAAACTCATTGTT…
Ese09G002769.t1	Cluster-21888.155562	ATGGAAAACTTCCCTGTTAAGGCCGATGATCAGATGGTATTATTGCCTCCGGGATTTCGATTCCATCCTACCGATGAAGAGCTGATCACTCATTATTTGTCTAAGAAAGTTGTTGACAGCAATTTCTCAGCTGCAGCTCTTGGAGAGGCGGATATGAACAATATTGAACCTTGGGATTTGCCCCGGAGGGCAAAAATGGGGGAAAAGGAGTGGTATTTTTTCAGTGTGAGAGATAAAAAGTACCCAACTGGTTTGAGGACGAACAGAGCCACTGCTGCAGGTTATTGGAAAGCTACGGGGAAAGACAAGGAAATTTTCCGAGGGAAATCTCTGGTTGGAATGAAGAAAACCTTGGTTTTCTACAAGGGGAGAGCTCCCAAAGGACAGAAAAGCAATTGG…	MENFPVKADDQMVLLPPGFRFHPTDEELITHYLSKKVVDSNFSAAALGEADMNNIEPWDLPRRAKMGEKEWYFFSVRDKKYPTGLRTNRATAAGYWKATGKDKEIFRGKSLVGMKKTLVFYKGRAPKGQKSNWVIHEYRLEGQFSIHNLPKTVKNEWVICRVFHKSCGGKKVHISGLMSSTENEMAPTALPPLMDSSLLPGCRTMVPSVTESIHVPCFSNTTDSHKEKNNYFNNPVYPFPSNASDIFQRISLPNSYYRVQSAPVPGIWQYPGAFPMQDQAILSGLLENYDSNIRQNFKTEKEMGSVSQETGLSTEISSVVSNLDMGRRSFKDQEAPSTSVGALDFDCLWSY*	TTCTCTTAATATTTTTCACATTGTAGAAAAAAAATCCATATTATTTAAATTCAAAAATTTACGCCAAATAATTATAAGTTTGTTATAATCTACTAATTAAAAATAAATATGGTATCCACTTTTTGAATGATTAAAGCTTTAAATGTGGTCAATGACATTTTACTATGATGTTTAAAATTGAGATCCTATAGTATTTAGGATTCATGTTCGGTTCTCACATCTGTATTCCTTTATTTATTTAAGTTTTCATATTTATGTGAGTATATTTATTCTGATACGTGAAGTTTGTTTATTCATTTTATGTACAGTATATTATTAATTTTATATGCAAGGATACACCGTAGTATTTACTTTATTACGTCCTAAATTAAGTCGGGCTTAAAAAATAAAATAAAAAAG…
Ese07G002176.t1	Cluster-21888.215674	ATGGATGGGAATAATGAAACTGATAAAATTGATGATGTGATGTTGCCTGGTTTCCGGTTTCATCCTACAGACGAGGAGCTTGTGGGTTTCTATCTGAAGAGGAAGATTCAGCAGCGACCACTTCCTATTGAGCTGATTAAGCAAGTGGATATTTACAAGTATGATCCCTGGGATCTTCCAAACCTTGCATCTACTGGGGAGAAAGAGTGGTACTTTTACTGTCCAAGGGACCGTAAATACAGGAACAGTGCACGACCAAACCGTGTCACTGGAGCTGGTTTTTGGAAGGCCACTGGTACTGACAGGCCAATATACTCTGCTGATGGCACCAAATGTATTGGATTGAAGAAGTCCCTAGTGTTCTACAGGGGCAGAGCTGCCAAAGGATTAAAAACAGAC…	MDGNNETDKIDDVMLPGFRFHPTDEELVGFYLKRKIQQRPLPIELIKQVDIYKYDPWDLPNLASTGEKEWYFYCPRDRKYRNSARPNRVTGAGFWKATGTDRPIYSADGTKCIGLKKSLVFYRGRAAKGLKTDWMMHEFRLPSIPDAGTAKKFLDKNFPPHDSWAICRIFKKANSMAQRALSHSWVSPLPETTASDIFTQGSHPTQFSSENMSCTTETSSAIQLRNELQQQNSTASFSAYDIPSYRQINPTFYKPFSLGVPNGDLHNGLVFSPPDFSGPSTKSTVDISTMLFNLSSALTGDADKTTDCVNPQQEFNNFSMGSPEEMQGSIGTEEVDAGLTKNRNATHGNNQWGNIQPTGFPFSLPSSLPDAWKPNLAWDTPPCPSEVSPTYSTNKCYT*	GGTAACCGTGTTTCACGGAAGTCGGGGGGTGCCTAACACCTTCCCCTCGTTTAAGCAAGCCCCCGAACTCTATGAATCTCGGTTTGCAGACCAATTAATTCGGAGTCACATATGAGCCACTGCGATTGCAAAAACTAAAAAATCGGATGAGTTGGTACATCCATTTCAAATATACCAACTGGCGACTCTGGTCAATTGGCTCATCATCAAATCAATCTTTCAAAACCCGTCGACATTTAAGCTGACATTTTCTTAAAAAATCACCCGTTTCACGAAACGAGACGAATGAAAAAATAAAGAAATTTCAAACTTGGGTAAAAGGACTAAAAAAACGACATTTTCTAAAAAAAATCAGCGACGACAGTTGATTTATCTGAGCATCACTGCAAGGCAAAGCAG…
Ese08G000631.t1	Cluster-21888.87347	ATGGGTGTGCCGGAGACTGACCCTGTCTCACAGCTAAGCTTGCCGCCGGGTTTCCGGTTTTATCCTACGGACGAGGAGCTTCTGGTTCAGTACCTGTGCCGGAAAGTCGCCGGACAACATTTCTCTCTGCAAATTATTGGCGAAATTGATCTGTACAAATTCGATCCCTGGGTTTTGCCTAGTAAAGCAATATTTGGGGAGAAAGAATGGTACTTTTTCAGTCCAAGAGATAGAAAATACCCAAATGGGTCACGCCCAAACAGAGTAGCAGGGTCGGGTTACTGGAAGGCAACGGGAACCGATAAAATCATAACTACAGAGGGAAGAAAAGTTGGAATCAAGAAAGCTCTGGTTTTTTACGTGGGTAAAGCTCCAAAAGGAAGCAAAACCAACTGGATC…	MGVPETDPVSQLSLPPGFRFYPTDEELLVQYLCRKVAGQHFSLQIIGEIDLYKFDPWVLPSKAIFGEKEWYFFSPRDRKYPNGSRPNRVAGSGYWKATGTDKIITTEGRKVGIKKALVFYVGKAPKGSKTNWIMHEYRLSDPQRKNGSARLDDWVLCRIYKKNSSAQKPVLGDIASKEHSHGSSSTTSSSQFDDLLESLPEIEDRFFTLPRMNSLNDKLNFQYLGSGNFDSAILGGLNSMPEHVPGTQAPMQAQTRGIINNNNNSQNYACAPPISPLGHVDTRFGKSVEEEVESGVRNHRVDNSVFLNSDAYGPGFTGSVDPFAFRYPIQSGNMGFRQ*	AATATAAATTACTACCCTAAACTATAACTTTTTTCCACTTCAATGATCCACCTTTTAATTTTTTCAATTAGGTAATTGAACTTTTAATATTTTTCAAGTTAGTTCCAATTAAACTACACGTCAGCAAATTGGTGACGTGTTCATGCCAGTGGGGTCAAAGGCAGCTTATGTGTTCAGTAATTGCAGATGTGGAATGAAAGGCAAGACTAGTTCGGTCATTTCAATATCTTAAGTTAAATGATTTTTTGTATTATTTTAAACAATTAAGGATAAATATGTCAAACCATAAATAGTAATAATTTATACAATTAACATAAAGTAAAAAAATTACACAATTAAAAAAATTAGTTGCGCAAAAACATAAAAATTAAAATTAACTACACAATTAACTTAAACAAA…
Ese02G001579.t1	Cluster-21888.85507	ATGGATCAGGAATTGGTGACGGCCACTCCGCCGGCGGCGATTGCTGCGACGCCGATAGCCAAGTCTCTGGCGCCGGGGTTTCGGTTTCACCCCACAGATGAGGAATTAGTTACTTATTACCTGAGGCGAAAGGCTTGTGGGAAACCCTTTAGGTTTCAAGCTGTTTCTGAAATCGATGTTTACAAATCGGAGCCGTGGGATCTTGCAGGTTTTTCGTCACTGAATAGTAGAGATATGGAATGGTACTTCTTCAGTCCTGTCGATAGAAAGTATGGTAATGGGTCTCGACTCAATCGTGCCACTGGCAGAGGGTACTGGAAGGCAACCGGGAAGGATAGATTGGTACGTCATAAAGGTCAGACAATTGGAATGAAAAAAACTCTAGTTTTTCATGGTGGG…	MDQELVTATPPAAIAATPIAKSLAPGFRFHPTDEELVTYYLRRKACGKPFRFQAVSEIDVYKSEPWDLAGFSSLNSRDMEWYFFSPVDRKYGNGSRLNRATGRGYWKATGKDRLVRHKGQTIGMKKTLVFHGGRAPDGKRTNWVMHEYRLVDIELEKAGVAQDVFVLCRIFQKSGLGPPNGDRYAPFVEEEWDDDAALLVPGGEAEEEDVANGDDARAGESDLEQEANKALLSLSQMPIYSQTLPFVCKRERTEDCPLNCEANPESVSLFEIKRSKHSDPNSSQANGSEDSTKTSQEPTAPSMNFALLEFPLLESIENRVSRLPANPPTFDAANLEQSVPPGYLKFISNLENEILNVSMERETLKIEVMRAQAMINILQSRIDLLNKENKDLRRVV*	TTAAAATTAGATATTTTTAGTACTATTTTTAATATAATTGCATTATATTTTAGTTTACAAAAAATAAAATATTTTAAATTTTATTAATTATTAATAATATATTTTTTTAATGTATTTATGACGTCACCGGTTCAACAACGGTTCAACCATTGGTTGAATCAGTGATCCATCTACCCGGTATCTTTTTTGATTCCATGACCGGTTCAGATTTGAAAATATTGCATGAATTAACATTTTTTGTTAAATAATTATTTCCTCATTAGTAATATAATAATAGTACTAATTAAGGTACATATGATATATTATGAATAGGGAATAAGATCTCCAATCATCAGTCATCAATGGAATTAGTTATTAATGAAACAGTTTTGGAGGTATTTGATAACAAATATTACTTCT…
Ese01G003206.t1	Cluster-21888.188373	ATGAGTAATCTGAAGATGGTGGAGGCAAAATTGCCGGCAGGGTTCAGGTTTCATCCAACAGATGAAGAACTGGTATGTGATTACTTGATGAAGAAGATAACACGCTCTGAGCAACCTCCTATTCTCATGGAAGTTGACCTTAACAAGTCTGAACCTTGGGACATTCCTGGGTATGCATGTGTGGGAGGCAAGGAGTGGTATTTTTACAGTCAGAGAGACCGAAAATATGCGACCGGACTACGGACAAATCGAGCAACTGATTTGGGATATTGGAAGGCCACCGGAAAAGATAGGCCGGTGAGTCGTAGAAAAAGCCTTGTTGGGATGAGGAAAACTTTGGTATTCTATCAAGGAAGGGCACCAAAAGGAAAAAAAACCGATTGGGTTATGCATGAATTC…	MSNLKMVEAKLPAGFRFHPTDEELVCDYLMKKITRSEQPPILMEVDLNKSEPWDIPGYACVGGKEWYFYSQRDRKYATGLRTNRATDLGYWKATGKDRPVSRRKSLVGMRKTLVFYQGRAPKGKKTDWVMHEFRLEGPLGPPKLSSSKEEDWVLCRVFCKNKQVDQHHSLGSKQGMAGNGCYEVDTISSSSTYLPPLMDDPPPPPPPLYNECQTHHHQSSLYEQVPCFSIFNPMSINSSKFITKTTTNSWVPNNSFGGGMAPDQLINGNTSCEDKMVIDAVLNHLMDNIDINNIHQYPTNTMVKMMMKDSPCSFGEAASTSESFLSEVETIWNNY*	ACTACCTCTACTTTACACGGGTTGTGGATTAGCCCATATATATATATATATATATATATATATATATATATATATATTTGTGAAAAAAATTAAAAAAAAAATGATATAAACTACCTCTACTTTACACGGGGCTATCAAATTTGTTGGAATTAAAGGTACATTGACTATTCCATGAACTGGAATTTTGGTGCCCAATTCACTTTTTCAAGGCTTAAAATTGAGTAGTCAATTTATAAAGAAAGTAAACTTTGAACGTGCACAAGGATTTGATCAAAAGATGGAAGGATTTATTACCATAAATAATGAGCATCATTAGATGGGGGGAAAGGGGATGAAAACAGAACGCTTGTTTTTGTTTTATTATTGATTTAGTGGATGGAATAAGCAAAAGATGCGTCT…
Ese03G003893.t1	Cluster-21888.60337	ATGGATGTAGAACAGAAGACTAGCATAGATAGTTGTGGTAAGCAGCCTGAGGATGATGATGATGTTCAACTTCCGGGGTTTCGGTTTCATCCGACGGACGAAGAGCTTGTAGGGTTTTATCTCCGTCGGAAGGTTGAGAAGAGAACTATCAGTCTTGAGCTCATCAAACATATTGATATCTACAAATATGACCCTTGGGATCTTCCAAAAGGTAGCAATATGGGGGAAAAAGAGTGGTACTTTTTTTGCAGAAGAGGAAGAAAGTATAGGAATAGCGTAAGACCCAACAGGGTTACTAGCTCTGGATTTTGGAAAGCCACTGGCATTGACAAACCAATTTACTCAGAAGGCCGCCGCTACTCCACCGTTATTGGATTGAAGAAATCTTTGGTGTACTAT…	MDVEQKTSIDSCGKQPEDDDDVQLPGFRFHPTDEELVGFYLRRKVEKRTISLELIKHIDIYKYDPWDLPKGSNMGEKEWYFFCRRGRKYRNSVRPNRVTSSGFWKATGIDKPIYSEGRRYSTVIGLKKSLVYYRGSAGKGTKTDWMMHEFRLPPPAHHLDKNTTKHIDLMNDGFQEAEVWTLCRILKRNTSNRKCIRDWREISTTKTRNNPVLDANSKTCSVEYDNRQGYDASFRTTPITKHLQDEKKPELFSNDLHVNIGLNNLVMGPGMDSIYQATSTVITSYSDFSSPEVNELAQYGNWDELRSIVEFAGDTYF*	TCAATTATCATAATAAACAATTATATATTCATGTATCATAATAAACCATTATCCATCATAGATTGATGAGCTTGTTAAAGTAACTACGCATTCCAGTTTTAAAATCATACTTTCCAAGTAATAACATATTTATCCATTTAAGAAGTTTATAAGTGATTATACTAGTTTGTTTGGTTAGATGCATTTGGAGGAACAATAGCGTTTAACACGTTAGGATGTCTAAACGACTGTATTATTTTTGATGCAATACATTTGAGCTCAAATGTTGCGTTAAGATTACGAAATCATGATCAAAGGACGAAATTTAAACCAAATTAATTTCTTGTTGCCTTATTAAATAGAGTATTATTATGTCCGGTGAAAAATTATATCGAATAAACCTCAAATGTAATATTTTTT…
Ese03G003496.t1	Cluster-21888.193474	ATGGGTGTGCCGCAGACAGACCCTCTTTCAGTACTAAGCTTGCCGCCGGGATTCCGATTTTATCCGACGGACGAGGAGCTGCTGGTCCAGTACTTGTGCCGGAAAGTGGCGGGTCATCATTTCTCTCTGCAAATCATTGGAGACGTTGATTTGTACAAATTCGATCCTTGGGTTTTACCTAGTAAAGCAATGTTCGGAGAGAAAGAATGGTACTTTTTCAGCCCAAGAGATCGAAAGTATCCAAATGGGTCACGCCCAAACAGAGTAGCTGGGTCTGGTTATTGGAAGGCTACCGGAACCGATAAGATCATAACGACGGAGGGAAGAAAGGTTGGAATCAAGAAAGCTCTGGTTTTTTACATTGGAAAAGCTCCTAAAGGAACCAAGACCAACTGGATC…	MGVPQTDPLSVLSLPPGFRFYPTDEELLVQYLCRKVAGHHFSLQIIGDVDLYKFDPWVLPSKAMFGEKEWYFFSPRDRKYPNGSRPNRVAGSGYWKATGTDKIITTEGRKVGIKKALVFYIGKAPKGTKTNWIMHEYRVFEPQRTNGSARLDEWVLCRIYKKNSSAQKPVMGISSSKEHSHSHGSSSSSSSQFDDVMESLPEIDDRFFTLPGMNSLNLGSGNFDWASLAGLNSMPEQFPGGGQAPMQTQAQGGVIMQQNNNNNQNDAYAPTMSPLGHVDTRFGRNIEEEVESGVRNQLNSNNYARDFTNSIDPFAIRYPTQPGNLGFRQ*	TTAATGCATTCCTCCCCTCCCCTCCCCTCCCCCTACTCTAATAATTAATTAGTTTTATTACTTTATATGCTTTTCTTCTCATTCATTCATTCGTGTGTGTGTATATATATATATATATATATATATCTTAAGTACTATTATATAACGGCTCTCCTAAAATTACCTATTTTTTTTTCTTCTTATTCTTATAAACCAACCGTACGTAAACCATAATAACATTTTCTTTTGCTTAATTGCCATAACTACTTTCAAAACAGCTAGGTACGTACAAACTTTATTTTGACATTAATTATACGTACTATATATTTTTAGAATTTCGACTCAATAAATAATTAGTATATATACATATACTTTAAAAAAAAAAAAATACTACAGTAGAATACTTGACCATCGATCAAA…
Ese11G001894.t1	Cluster-21888.83534	ATGGAGATGGAACAAATTTCCAGTTCTTATTACCCCCCTGGTTTCAGATTCCACCCCTCAGATGAAGAGCTGATTGTTCACTACTTGCTGAAAAAACTCGGCTCTCGTCCGCTGCCGGCCGCTGTAGTTGCTGAAATAGAGCTTTACAACTTTAACCCATGGGAGCTTCCCAACAAGTCCTTGTTCGGAGAAGATGAATGGTATTTCTTCACCCCGAGGGACCGAAAGTACCCGAAAGGAAAGAGGCCTAATAGGACAGCAGGTTCCGGTTATTGGAAGGCTACCGGGACAGACAAGCCTATACTTAGTGCTTCTGGATCAAGAAGCATTGGAGTGAAGAAGGCTCTTGTTTTTTACAAGGGTCGTCCACCGAAGGGCATGAAGACGGATTGGATCATG…	MEMEQISSSYYPPGFRFHPSDEELIVHYLLKKLGSRPLPAAVVAEIELYNFNPWELPNKSLFGEDEWYFFTPRDRKYPKGKRPNRTAGSGYWKATGTDKPILSASGSRSIGVKKALVFYKGRPPKGMKTDWIMTEYRLPDTMTRAARSKGTMRLDDWVLCRIRQKGNMSKNNWAGDESPSKSVDFLPKIEELPSAYTKTNTEITTDYLLKDCHILASMLACQDLHPIENISNATLPRRNYYINNSGSGFYDHSSGKGNAFMTSSFFESFLNPTKAKLNEGNRFDNLIGSNTMVTEINGNEVLIPGNITTTAMNFYNQNQAQGNILNPSQSDAIMNLLLSREDF*	TGCCCTCTACATAGATCCGCCATTGGCCTATCCGCATTAAAGTCGTTCAAAAGATGGAAAAAGAAGAATATATTTAAATTCTTGGTAGCAGCTGGATATTAATAAAGGGAACTAATATTTTCACATCATTCATCTCACATAAATAATGAATAAGTCGCACATCCATGCGAGACACGCTCATGGAAATATCATTTTTTAATGTCAAAATATCGGTTTTCTAAAAAAAAAATATTAAATCCATTTAATAACTTAAAATGATCCCAAATTCATCAAGCAACTACAAAGCCTGGAAGATTTGATGATTTCCATCATACTCCACTAGTACAGTACAGAGAGAACATACAAAAATTAAGATTCACAAACGCATAATTCTGACGCAGGAGAAGTGAAAAGCAAAAA…
Ese21G001977.t1	Cluster-21888.16712	ATGGGTTCATCGAATGGTGGAGTTCCACCGGGGTTTCGGTTCCACCCGACGGATGAAGAGCTTCTTCACTACTACTTGAAGAAGAAGATTTCATTTCAGAAATTTGACATGGAGGTCATAAGAGAGGTGGATTTGAATAAGATTGAGCCATGGGACTTGCAAGAGAAATGTAAGATCGGATCGACGCCGCAGAACGAGTGGTACTTCTTCAGCCACAAGGACAGGAAGTACCCAACAGGATCAAGAACAAACAGGGCAACAAATGCAGGGTTTTGGAAGGCAACAGGGAGGGATAAATGCATAAGGAACAGCTTCAAGAAGATTGGAATGAGGAAAACCCTTGTGTTTTATCGTGGGAGAGCTCCTCATGGCCAAAAATCTGACTGGATCATGCATGAG…	MGSSNGGVPPGFRFHPTDEELLHYYLKKKISFQKFDMEVIREVDLNKIEPWDLQEKCKIGSTPQNEWYFFSHKDRKYPTGSRTNRATNAGFWKATGRDKCIRNSFKKIGMRKTLVFYRGRAPHGQKSDWIMHEYRLEDGEQDPQGNLTTSSSEDGWVICRVFKKKNLFKNIGHEGGGASSSGASDQLNNINSATNNNQPRLLSHRENHHHQYLLNQHHHQQNFDLGLNYSHIPVALPQYPNNIQAQNFMIPTHKQPIGYDDFPRLHSEAPLLVKQLMTNPREQCDSGSENIRYQTGETGLEIGTCEPSSQNMVTGGREESLNEWGMIDRLEDPNASSMHQINQLSLRGEMDFWGYGK*	AACTTAGTGTGCATTCAACCCATCAATGCAGTTACAGTTCACTTCAACTATATTTCCATCAGGATTAATTAAAACACCAAAAAAGGATTTTGAAACTTTGTGAGGCACATCCCATATATCAATATAAGCTTGTCATTTATGTAGTGAAATTAATTGAACCATTCATCCTATATTAATTCATTATTCATCTTATATTAATTCATTATTAATACAGTGCATAAATGTGTAAATTTACTTAACAAGCATTCTGAATTACTTTATTATCAAAAAAGTTAACCTATTAAGTTGAGACTTCATCATATTTATTAATCAATCTATACTATTGAATTTATCCAATGTGAAATATCCTAATAATTTCTACCTTTCACTTGAATATCGATCACAAGTATCACACACTAG…
Ese01G002889.t1	Cluster-21888.198054	ATGGGTGTGCCGGAGACAGACCCTCTTTCACAACTAAGCCTGCCGCCGGGATTCCGATTTTATCCGACGGACGAGGAGCTCCTGGTCCAGTACCTGTGCCGGAAAGTGGCAGGTCATCATTTCTCTCTACAAATCATTGGAGACATTGATTTGTACAAATTCGATCCTTGGGTTTTACCTAGTAAAGCAATGTTTGGAGAGAAAGAATGGTACTTTTTCAGCCCAAGAGATCGAAAGTATCCAAATGGGTCACGCCCAAACAGAGTAGCTGGATCGGGTTATTGGAAGGCAACCGGAACCGATAAGATCATAACCACGGAGGGAAGAAAGGTTGGGATCAAGAAAGCTCTGGTTTTTTACATTGGTAAAGCTCCTAAAGGAACCAAGACCAACTGGATC…	MGVPETDPLSQLSLPPGFRFYPTDEELLVQYLCRKVAGHHFSLQIIGDIDLYKFDPWVLPSKAMFGEKEWYFFSPRDRKYPNGSRPNRVAGSGYWKATGTDKIITTEGRKVGIKKALVFYIGKAPKGTKTNWIMHEYRLFEPQRKNGSARLDDWVLCRIYKKNSSAQKPVMGISSSSKEHSHSHGSSSSSSSQFDDVMESLPEIDDRSFTLPGMNSLNDKLNLGSGNFDWASLAGLNSMPEQFPAGGQAPMQTQAQGGVIMQQNNNNNQNDLYAPTMSPLGGHVGTSFGEEEVESGLRNQRVDNSGFLNSNNYYAQGFTNSIDPFAIGYPTHPGNLWFIRQ*	TTATATAGATAGATAGATATAGATAGATAGATAGATATGAAAACGAAATTCATACTCATTCCTCATGACCATTGAACCAACTTTTTGGTTTCATAGATGCTTATCTACTAATTTTCAACCTTATTAAATATGGATCCGATTAGCATAAAATTAATTTTGTTCAATTGATCATAACAGTGTTAATATATAGGAGAAAAAAGTGTTTTCTCTTTTTATATGTCGACACTGTATTGATCAAAATTAACTTTATGATAACTATTTTCATTAAATATATATGGCTATCAATTAATTGTATTGCGTGATTGAACAGAAAATGAAGAGCACGCGTAAGAAAAAACAGATTCTCTATATGCCACATAAGCAGTCAATGATGCCTACGTCACCATATCTCACTCACCC…
Ese09G000117.t1	Cluster-21888.5448	ATGGATGAGAGAAATGATCAAACGGTGACGGATAAAGTTGATGAAGTGATGCTGCCAGGGTTTAGGTTTCATCCAACAGATGAAGAGCTAGTAGGGTTTTATCTAAAGAGGAAGATTCAGCACCGACCTCTCTCCATTGAACTTATCAAGCAACTTGACATCTATAAATATGATCCGTGGGATCTTCCAAAACTTGCAACGACTGGAGAGAAAGAATGGTACTTCTATTGTCCAAGGGACCGGAAGTACAGAAATAGTGCACGGCCTAACCGAGTAACAGGAGCTGGCTTTTGGAAAGCCACCGGCACGGACCGCCCTATCTACTCCTCTGAAGGTTCCAAATGCATCGGCTTAAAGAAATCCCTCGTCTTCTACAAAGGTAGAGCTGCCAAAGGCATC…	MDERNDQTVTDKVDEVMLPGFRFHPTDEELVGFYLKRKIQHRPLSIELIKQLDIYKYDPWDLPKLATTGEKEWYFYCPRDRKYRNSARPNRVTGAGFWKATGTDRPIYSSEGSKCIGLKKSLVFYKGRAAKGIKTDWMMHEFRLPSLTDSVPPKRFIDKNNIPANDSWAICRIFKKANSNAQRVLSHSWVSPVLSDTTTTNTSDMLTPHFHTTTYTDQFSSDTTRPSSLIQYGSCSNYINDLQNSSITSLSPNFDLPPYKPYNQMASTAYTFLSPETTNHHDQPTKCSIDTSSLPFNMSLSSIFGDFGKASECLDHYKGIQDQFVNNGFLVNLPQQVEENVGQGGDTSVALIKEQCSNVAFLDDQWGINIRSSSVGFPRTLPMSMPEAWKSNLLCESSS…	TGCTGATAAGAAACGGCGTCATGTTGAGTTTGAAGTTGGAGATTATGTGTGGGCTGTTCTTACTAAGGATAGATTTTCTGTGGGAGACTATAATAAGTTGTCTGCCAAGAAGATTGGGCCGGTGGAAATTATTGCGAAGATCAATCCTAATAAATATCGCTTGCGCTTGCCGAGTCATATTCGTACAGCAGATATTTTTAATGTCAAGCATTTGATTCCTTACACAGGCGATTCTTCTGATGATGACAATTCGAGGGCGAATTCTGTCCACCCTGGGGAGAATGATGTGGTGGAAGAACAAGCATGTCAATTTATGGAAAGATTTGATGCAATGGCAATTCGGTAATTTTTGTCAAGTTTGGAGTGTCGGATTTTGGCGTTTTCGGAGCCTAATTTCAT…
Ese18G001405.t1	Cluster-21888.33881	ATGGATGAGAGAAATGATCAAGCGGTGGCGGATAAAGTTGATGAGGTGATGCTACCAGGGTTTAGGTTTCATCCAACAGATGAAGAGCTAGTAGGGTTTTATCTAAAGAGGAAGATTCAGCACCGACCTCTCTCCATTGAACTTATCAAGCAACTTGACATCTATAAATATGATCCATGGGATCTTCCCAAACTTGCAACCACAGGAGAGAAAGAATGGTACTTCTATTGTCCAAGGGACCGCAAGTACAGAAATAGCGTACGGCCTAACCGAGTAACAGGAGCTGGCTTTTGGAAAGCCACCGGAACAGACCGCCCTATCTACTCCTCTGAAGGTTCCAAATGCATTGGCTTAAAGAAATCCCTCGTCTTCTACAAAGGTAGAGCTGCCAAAGGCATC…	MDERNDQAVADKVDEVMLPGFRFHPTDEELVGFYLKRKIQHRPLSIELIKQLDIYKYDPWDLPKLATTGEKEWYFYCPRDRKYRNSVRPNRVTGAGFWKATGTDRPIYSSEGSKCIGLKKSLVFYKGRAAKGIKTDWMMHEFRLPSLTDSVPPKQFIDKNHIPANDSWAICRIFKKANSNGQRALSHSWVSPVLPDTTTTTITSDMLTPHFHTTTCTQFSSDTTRPSSLIQYGSCSNYINDLQNSSITSLTPNFDLPPYKPYNQMFSTAYTFLSPETTNHQDQPTKWSIDTSSLLSNMSSSSIFGEFDKASECLDHYKGIQDQFVNNGFLVNIPQQVEENVGQGGETSVALMKEQSSNVAFFDDQWGINIRSSSVGFPYTLPMSMPEAWKSNLLCDSSS…	CATATATAATTCATGACATTATATATCCAAAATGATTTTGAAAATTTCAGTTGATCAATATTCAAACTTGAGCTGGCTGACGTGATTATATAAACAAAATATTTGGCCAAGCATCTCCATGTTGACTTAGGGTTAACTTGGGGTGCCATCAGCGAGGGGGGTTTCGTCATCATATTTTTTAAGGGGTTTTATTTAGTCATTCTAGTGCATCCAAATATACTTCATCTGTCTGGAACTTTAGAGGCCATCCAATATGTTTACCATCTTTTACAAATATTAAGGTTTATCTATAACCCACTTAAATGTAAATTTTTCGGTGATTTATTCAGCATTAAATTTTGAGGCAAAAGAATGTTAATGCCGAAAAGTATATCATGTTTAAGAGTGTTCTGTACAAAC…
Ese10G000924.t1	Cluster-21888.107540	ATGGAATTAGAGGTCGCACCATCATCATCAGCTTCGCTTGCTCCAGGTTTCCGGTTCCATCCCACCGATGAAGAACTTGTTCGGTACTATTTGAGGCGGAAGATCTGTGGAAAACCCTTTCGTTTTGATGCTATTTCTGAAATTGATATCTACAAAGTCGAGCCATGGGATCTCCCAGGTAAGTCGAGGCTGAAGAGTAGAGATTTGCAGTGGTACTTTTTCAGTGTACTTGATAAGAAGTATGGAAATGGTTCGAGGACAAACCGGGCAACTGATAGAGGGTACTGGAAGACAACTGGGAAGGACCGGGCTGTTTACCACAGGACTCGGATTGTTGGGATGAAGAAAACTCTAGTGTATCACAGTGGTCGGGCACCTCGGGGTGAGAGGAGTAATTGG…	MELEVAPSSSASLAPGFRFHPTDEELVRYYLRRKICGKPFRFDAISEIDIYKVEPWDLPGKSRLKSRDLQWYFFSVLDKKYGNGSRTNRATDRGYWKTTGKDRAVYHRTRIVGMKKTLVYHSGRAPRGERSNWVMHEYRLIDEEIEKAGSFQDAFVLCRIFQKSGPGPKNGEQYGAPLIEEEWEDDEFAMVPKDEYVEELPVSDDTCPDAYLDENDLEQILGALDPSFVPPLPLNLAYGDENHYVVESTNLIGDARELLLGMDENNHVQEQAAGRTSINLPVPYDKDEKSVEHEYIGEISYIGELSKENPGDVDYLVDESFLDAMNSPLFGDGAFIETNDFKQPVEADPSTFDMLDEYLQFFDASDNNLQHLDFDYSNMMGSEVPSEPASLLPYKDVNE…	CCTCTATTTATAGGACTCCAAATCATTCTAACCCTAATTGGAACTATAAATAAAAATAAAGTTAATAATTATTGTTCCCTTTTCCTATTTAATTTTGGACTTTGTATAATTTTTATTTGATTCACTGCCTTCTTAGAATCCGAAGTGTGAAAGGAAAAGGGAATCAAAGACTGCATCAGCCGCCCATTATTGCCTCTAAACGTCAGGCGCGTGCAAACCACGCGCCAGTCCTAATCTTGGTCGCCCGCGCATTGCGCGCGGTATGTTTTCTTTCTCCATCAAGCGGCATCGTATCTTGCCCGGTGCTGCTGAAATCTTAGGCGCACATGGCGCGGTCAAATATTTTCTACATAATTACGAATGCGCCCCTCCGATCTTTTACTTTTATTACCATTATGC…
Ese11G002571.t1	Cluster-21888.141533	ATGGGTTTAAGAGACATTGGAGCTGCACTTCCTCCGGGGTTTAGGTTTTATCCAAGTGATGAGGAATTACTCTGCCATTATCTTTACAAGAAGATTGCGAATGAAGAAGTTTTGATGGGCACTTTAGTGGAAATTGACCTGCATACATGTGAGCCATGGCAACTTCCTGAGGTGGCAAAGCTCAATTCAAATGAGTGGTACTTCTTCAGCATTCGAGGTCGCAAGTATGCGACCGGATATCGGACGAATAGAGCGACGGCTTCTGGATACTGGAAGGCGACTGGGAAGGATCGTACGGTGGTTGATCCGAGGACTAATGGTATTGTAGGGATGAGAAAGACGCTGGTTTTCTACAAAAATAGAGCTCCTAATGGGATTAAAACTGGTTGGATCATGCAT…	MGLRDIGAALPPGFRFYPSDEELLCHYLYKKIANEEVLMGTLVEIDLHTCEPWQLPEVAKLNSNEWYFFSIRGRKYATGYRTNRATASGYWKATGKDRTVVDPRTNGIVGMRKTLVFYKNRAPNGIKTGWIMHEFRLETPHFPPREDWVLCRVFHKARTTTENHHLLSPQDVFEAEATAGDTSSVPHQILPLGYHHLQSPAPPQYQNQNPNNIIELSTLNPNFLQLSQVHTLANELMMIN*	TCAGATCAATAATATAAATTACTGTGACAATTATTGATTCGGTGATGCAACATGTCGTGTAATAACAATAATGTAAAATACTGTGCAGTACCACTTATCAATTAAATAATAAGAAACCGAGTGCAATACCGTGTACTACTGTGCAATACCGCGTATAACTGTGGAATACCGTATACAGTTATTTTAATACCGTATATTACTATTCCTTTACCACCGGGTGTTTAAACAGTAAAAATGATAGTACTGTTGACCATAAAAAATTTACTGCTGTCGTTATCAGTATCCGACAATCATTCCATTGTGGGGTCCACCAATCATGAGTTATATTGTGCCGCCGTACGGACCAAATATTATATTGCGCCGTCGTACGGACAAAACGAATATTCTCCGAATATTCCC…
Ese02G003480.t1	Cluster-21888.126031	ATGGAACAAGATAATATGATGAACCCTTTTCTCCCAGCAGGATTCAGGTTTCATCCCACTGATGAGGAGCTTATTGTCCATTACCTTAAGAAGAAGGTCACATCTTCCTCATATTCTATAGTTTCTATAATAGCAGACATCAATCTCTACAAGTTCAATCCATGGGATCTTCCTGATAAGGCCTCATTTGGTGAGAATGAATGGTTTTTCTATACGCCAAGGGATCGGAAATATCCGAATGGTGCTCGTCCCAATAGAGCAACAGCATCTGGCTATTGGAAGGCTACTGGTTCTGATAAACCGATCCTTTCTTCCAAGGGGTCGCAGTGCATTGGACTGAAGAAAGCTCTTGTGTTTTACCTAGGTCGCCCTCCAAAAGGCACGAAAACCAGTTGGATG…	MEQDNMMNPFLPAGFRFHPTDEELIVHYLKKKVTSSSYSIVSIIADINLYKFNPWDLPDKASFGENEWFFYTPRDRKYPNGARPNRATASGYWKATGSDKPILSSKGSQCIGLKKALVFYLGRPPKGTKTSWMMYEYRLPNHNSIHSPHLRGSMRLDDWVLCRIRQKSNNIVTKLNRKSSSISSSPSSDIEPFEEKEIMGKSNYFNDYGLAPQENEVTDEFGHLNVQRETSGHLDSDGNIKNQIEMASSVEETLATIRRMLSLADLDEQMQFLPDESCIARLNARDCRSEIFMIGVGMPTAAVYDIPLQPGHMQLLPGNSINQLQYPD*	TGTATATTGCATTAATACTCTATCCTCCTCTAATACAACTTTATAGAGAAGAGACATTAAGATATAAAGGGCAACGTGTGGTCGGGAAGATGGCACCATCCCACCAATGTATATTACTACTCCTCAAGTGCAACTTTACGGTGAAGGGACAAATCAATATGTGAAGGGTAACATGAGGTCCGGAAGATGGCACCAACAATGTATCACTCCCCCTCAAATGCAACTTTAGGGAGAATGAACAAATTAAAGTGCATTTGCAATATAAAGGGCCACAAGTGATTGGAAAGATTTGAACTCAACACCTTGCACATTCAAAATTATGATACTATATTAAGTAAATAACTCATCTAAAAGTTTAATTTATTAATTAAGAACAGACACCAACAATATATATCATAT…
Ese15G002608.t1	Cluster-14361.0	ATGATGGACACAATGGAATCGTGCGTTCCACCAGGTTTTCGTTTTCATCCGACAGACGAGGAGCTTGTAGGATACTATCTGTGGAAGAAGACTGCTTCACAAAAAATTGATCTTGATGTTATCAGAGATATTGATCTTTACAGAATTGAGCCATGGGATCTCATAGAGAGATGTCGAATCGGATACGAAGAGCAGAATGAGTGGTATTTCTTCAGTCACAAGGATAAGAAGTATCCGACGGGGACAAGGACTAATAGAGCAACCATGGCAGGTTTTTGGAAGGCTACCGGAAGAGACAAAGCCGTCTATGATAAATCTAAACTCATTGGTATGAGGAAAACTCTCGTCTTCTACAAAGGCAGGGCTCCAAATGGCCAGAAAAGTGATTGGATCATGCAT…	MMDTMESCVPPGFRFHPTDEELVGYYLWKKTASQKIDLDVIRDIDLYRIEPWDLIERCRIGYEEQNEWYFFSHKDKKYPTGTRTNRATMAGFWKATGRDKAVYDKSKLIGMRKTLVFYKGRAPNGQKSDWIMHEYRLESDDNAPPQEEGWVVCRAFKKRATSQTKNTETWDSTYFYDEPSSVTSAIDPLPLDYITRQQPSSFLNQNFMCKQEVEAENLIFSQSDDHFVQLPQLQSPSPPFLQRPTCSVSLISENNEEEQHISKRCKNNDTNKMATDWRDLDKFVASQLSQEEERCGQGGGYGNLSSFGGHETY*	AAAAATGAGAGGACAATTACTCCTAATCCAAAATGAAGTTGAAAACTAGTAGAGCAGTAGTTACAGTTATAATTTATGTTTTTTTTTTTGCAATTGTTGAAATTATCAAAACCCTTCAAATTTCTTGCCAGTCCAGGGATTATATATAGATAGATAGATAGATAGATAGATAGATAGATAGATAGATAGATAGATATCCCACATGCATATTGGTCACTACTTTTTTGTAGTTATGGGCTTGTAAAGCACACAAAGAAATTAAAAATAGGTAAGGGGAGGGGAGGGATCAAATACGTGCCATGAAAATTCTAGACAAACAGACAATTGTGTCAGACATATATATATAAGACTAGAAGAGAATATTGTCTTTCTCTTTTTCTTAATTTCTCTTTATTTGCT…
Ese08G002518.t1	Cluster-21888.24789	ATGGATATGGAAAAGATGGATAATTTTATTAAGTTGGATGATGATGAAGATGATCAAGCACTTCCGGGATTCCGGTTTCATCCGACGGACGAAGAGCTTGTAGGGTTTTATCTTCGCCGGAAGGTTGACAAAAGACCAATCAGTCTTGAGCTTATCAAACATATTGACATCTACAAATATGACCCTTGGGATCTTCCAAAAGGCAGTAATATGGGAGAAAAAGAGTGGTACTTCTTTTGCAGAAGGGGAAGAAAGTACAGAAATAGCATAAGACCTAACAGAGTCACTGGTTCTGGATTCTGGAAAGCCACCGGTATTGACAAACCAATATACTCCGAAGGCCGCCGGGATTGCATTGGATTGAAGAAATCTTTAGTTTACTATCACGGAAGTGCTGGC…	MDMEKMDNFIKLDDDEDDQALPGFRFHPTDEELVGFYLRRKVDKRPISLELIKHIDIYKYDPWDLPKGSNMGEKEWYFFCRRGRKYRNSIRPNRVTGSGFWKATGIDKPIYSEGRRDCIGLKKSLVYYHGSAGKGTKTAWMMHEFRLPPPDCYHNTTTKNNIHFNDEFQEAEVWTLCRILKRNISQRKCVTNWREISTSRRNNPTLDASSKTCSVESDSPQGYNISFTSTTSPVQIRQNNEHKPAAIYFSNHVNELNQLAMTSISQAPSSVISSYSNISGPEINEFGWFGLHGLVIYGVAVAKGPTWKYKFIIVPTGLGPQEVIT*	AAATTGAACCTCATAAGCAAATCCTATCACACTTATTGTCCTCAATATTAGATTCATGTCCTCAATATCATATGCAGAACATAAATTCATGTCCTCAATATCAGATTCATATACCAAATTAAGGGTACAATACAAAATATCAAACCCGAAGAATAAAAAATTAATACTTCAATATCATATTCATATACCAAATTAAGCCAAAAAATCGCATACATTTAGTAAGTATTCAAACCATAAAACCATATTGCAATTTTGTACCTTACTTGAGTTGAAGGGCAGAGAGAGAAAACGCTGATGCAATGTGTCGCCCCGTGCTGCCCACACGATGTTGCCAAAAAATCCGCCTGAGACGCACGAAAAATCCACCTGAGAGCCAAACAATGAGTTGCCGGAAGAGGC…
Ese10G000935.t1	Cluster-21888.89965	ATGGATCAGGAATTGGTGACGGCCGTTCCACCGGTGGCAATTGCAGCGCCGCCGCCGCCGACGAAGTCTCTGGCGCCGGGGTTTCGGTTTCATCCAACTGATGAGGAACTTGTTCGGTATTACCTGACGCGTAAGGCTTGTGGGAAGCCCTTTCGATTTCAAGCTGTTTCTGAAATCGATGTTTACAAATCTGAGCCTTGGGAACTTGAAGGTTATTCATCACTGAACGGCAGAGATTTAGAATGGTATTTCTTCAGCCCCGTCGATAGAAAGTATGGTAATGGGTCTAGACTCAACCGTGCCACTGGCAGAGGGTACTGGAAAGCAACCGGGAAGGATAGGGCCGTACGTCATAAGGGTCAGACAATTGGAATGAAAAAAACGCTCGTCTTTCATAGT…	MDQELVTAVPPVAIAAPPPPTKSLAPGFRFHPTDEELVRYYLTRKACGKPFRFQAVSEIDVYKSEPWELEGYSSLNGRDLEWYFFSPVDRKYGNGSRLNRATGRGYWKATGKDRAVRHKGQTIGMKKTLVFHSGRAPDGKRTNWVMHEYRLTDIDLENAGVAQDAFVLCRIFQKSGLGPPNGDRYAPFVEEEWDDDTALLVPGGVAEEDLANADDARAVRNDLEQDANKAPLCLSEPSIDSQALRFACKRERTEDCPSNREADQESVPLFEIKRAKHSDPNSSQANGSEDSTTTSQEPTAPSTNFALLEFPLLDSIENRESRPSANPATFDAANLEKSVPPGYLKFISNLENEILNVSMERETLKIEVMRAQAMINILQSRIDLLNKENEDLRRVAHGK*	TCAAAATTACTAATAAAATACTTGTGTCACAGATAGTTTTGTACCGGACGTGTGTGTGTGTATATATATATATATATAATCCCATTTCTTGATGTGGAAGAAAATGCATGCATTTGCTATATATAAAAGTTTACTTGAGCAACATAATTTCTAATATTTATTAGATATGTAGTTTTCCAGCCTTTTGAAATGCAATGAGTAAACTTTGACGTCCTGGATTCGAGTTTCACCTGTAACAAAGGTTTATCTCTTAACAGGAATTCGGGACCACGGGTCGTACCATTCAGGGTGAATTCATGTCTTAGACGGAGCCTGTACGCAAAGTCTGACCCAGAGTGAGGAGATTAGTTCGACTGCAGTCGAGATACTCCACATTATCAAAAAAAAAGAAATGCAATG…
Ese05G000717.t1	Cluster-21888.106164	ATGGATTCAGAGTTAGCATCATCAAAATCAGGTTCGCTTGCTCCAGGTTTTCGGTTCCATCCAACTGATGAAGAACTTGTTTTTTACTATTTGAGGAGGAAGATCTGTGGAAAACCCTTCCGATTTGATGCTATATCCGAAATTGATATTTACAAAGTCGAGCCATGGGACCTCCCAGGTAAGTCAAGGCTGAAGAGTAGAGATTTGGAGTGGTACTTTTTCAGTGTACTTGATAAGAAGTATGGAAATGGTTCAAAGACCAATCGGGCTACTGATAGAGGGTACTGGAAGACAACAGGGAAGGACCGGGCTGTTTACCATAGGACTCAGATTGTCGGGATGAAGAAAACTCTGGTATACCACAATGGCCGGGCTCCTCGGGGTGAGAGGACTAACTGG…	MDSELASSKSGSLAPGFRFHPTDEELVFYYLRRKICGKPFRFDAISEIDIYKVEPWDLPGKSRLKSRDLEWYFFSVLDKKYGNGSKTNRATDRGYWKTTGKDRAVYHRTQIVGMKKTLVYHNGRAPRGERTNWVMHEYRLIDEAMQKTGIVQDAFVLCRIFRKSGSGPKNGEQYGAPFIEEEWEDDELVLVPKDEYAEELPVSDDAYLDEDDLEQILSAVDPSHEAPLPLNVAYGDENHYVDESTHSFDDAQEVDPSNEAPLPLNVAYGDKNHYVEESTDLIGDAQEPLVGVDENNHVQEQLDGRTLFNLPVQYDMDAKSVKREYIGEPSYTGESSNTENPVDVDYFLDESFLDAMDYPQFGDGTFIETNDLKQPAVVEPSSFDMLDEYLQFFDATDEN…	CATAATTATCTAATTATTTGATAAATGTTTTAAAAGCAAAAATTATACACAAATGTATAGTGATCTATTCAACCCCCATTCTAAATCACATTCTTGTACCTATGGAAAATAACAAAAAGAAATAAACATCTTAAGAACAATATCATTTAAAAAAATAAAAACACATCCAAACACCGATCTTTTAACAGAATTTGAAGTTGCCGACTTAAAAAGTATATGTTTGAAGTTTACAAGGTCTAATATTTATAATGTGTTTGTCACTATCTTGAGTTTAGTAAACTAATTTTTTTTAAATTAAATTGTTTAAAAATTGTGTTTATCGTCATATGTATGATTAGATTTTATTTATAATTAATATTGTTTTTATTTTGTTCTCTCACTTTTCATTAAGATTGCATT…
Ese02G001581.t1	Cluster-21888.106167	ATGGATTTAGAGTTAGCATCATCAAAATCGGGTTCGCTTGCTCCAGGTTTTCGGTTCCATCCAACCGATGAAGAACTTGTTTTTTACTATTTGAGGAGGAAGATCTGTGGAAAACCTTTCCGATTTGATGCTATATCGGAAATCGATATTTACAAAGTCGAGCCATGGGACCTCCCAGGTAAGTCAAGGCTGAAGAGTAGAGATTTGGAGTGGTACTTTTTCAGTGTACTTGATAAGAAGTATGGAAATGGTTCAAGGACCAATCGGGCTACCGATAGAGGGTACTGGAAGACAACAGGGAAGGACCGGGCTGTTTACCATAGGACTCAGATTGTTGGGATGAAGAAAACTCTAGTTTACCACAATGGCCGGGCTCCTCGGGGTGAGAGGACTAACTGG…	MDLELASSKSGSLAPGFRFHPTDEELVFYYLRRKICGKPFRFDAISEIDIYKVEPWDLPGKSRLKSRDLEWYFFSVLDKKYGNGSRTNRATDRGYWKTTGKDRAVYHRTQIVGMKKTLVYHNGRAPRGERTNWVMHEYRLIDEAMQKVGIVQDAFVLCRIFRKSGSGPKNGEQYGAPFIEEEWEDDELVLVPKDEYAEEMPVSDDACLDAYLDENDLEQILSAVDPSHDAPLPLNVAYGDENHYVDESTNSFDDAQEIDLSNEDPLPLNVAYGDENHYVEESTDFIGDAQEPLVGVDENNHMQEQPDDRTLFNLPVQYDMDAKSVKREYIGEPSYTGESSNAENPVDVDYFLDESFLDAMDNSQFGDGTFIETNDLKQPAVVDPSSFDMLDEYLQFFDA…	TACACCATGATAGCACCATAGTCGCACCATTGACCATGTGCCACCGGGTCGGGATGTTAAGCCCCGAATAGTTAAGTCCGTGAGTGCAATGAAAGAAATGTTGGGGCCTCACCCTAACAAACTACAAAATTATTTTTTTTTATAATTTAAATGAATTCACATTAGTTTAAATTTTAATATTTCAAAATATAAATAGACCATATTTAAAACACAATATCAATCTATGTGACCTTAAGGTTTTAAGTTCAATTTTTACATGTGCGAATTTATATTTTATTTTATGTGAGATTTGATTGTTTTATATGAGATTCGATTGACTTAATTAATTATTAATATTTTAATAATAATGATATATTTAATTATGAGATCATATTATAATTTTCAAAAAAGTGGCTTGAA…
Ese04G000751.t1	Cluster-21888.133143	ATGGATCAGGAATTGGTGACGGCCGTTTCGCCAGTGGCAGTTGCAGCGCCACCGCCGAGGACCAAGTCTCTGGCGCCGGGGTTTCGGTTTCACCCAACTGATGAGGAACTTGTTCGTTATTATTTGACGCGTAAGGCTTGTGGGAAGCCCTTTAGATTTCAAGCTGTTTCTGAAATCGATGTTTACAAATCTGAGCCTTGGGAACTTGAAGGTTATTCATCACTGAACAGCAGAGATTTAGAATGGTATTTCTTCAGCCCCGTCGATAGGAAGTATGGTAATGGGTCTAGACTCAATCGTGCCACTGGCAAAGGGTATTGGAAAGCAACCGGGAAGGATAGGGCCGTACGTCATAAGGGTCAGACGATTGGTATGAAAAAAACTCTCGTCTTTCATAGT…	MDQELVTAVSPVAVAAPPPRTKSLAPGFRFHPTDEELVRYYLTRKACGKPFRFQAVSEIDVYKSEPWELEGYSSLNSRDLEWYFFSPVDRKYGNGSRLNRATGKGYWKATGKDRAVRHKGQTIGMKKTLVFHSGRAPDGKRTNWVMHEYRLADIDLEKAGVAQDAFVLCRIFQKSGLGPPNGDRYAPFVEEEWDDDTALLVPGGEAEEDAANADDARAVKNDLERDANKAPLRLSEPPIDSQTLPFACKRERTEDYPSNREADPESVPLFEIKRAKHSDLNSSHANGSEDSTTTSQEPTAPSTTFALLEFPLLDSIENRGSRLPANLATFDAANLEKSVPPGYLKFISNLENEILNVSMERETLKIEVMRAQAMINILQSRIDLLNKENEDLRRVAHGV…	TGAATATTTATAGCCCATATAAATATGATATTAGATGACTAAAGTTATGAGTTAAATTTCGAGGACGAAATTCTTATAAGGAGGAGAGAATGTAATATCCTGAATATTTATAACACTTATAAATATGATATTAAATGACTAAATTATATTAGATGACTAAAGTTATGAGTTAAATTTCGAGGACGAAATTCTTGTAAGTTAGGTTGAATGTAATAACCCGAACATTTCAGAGAGTTAAGTAAATATAATTTTTCGTGATTATATGAAGGTTAGGAATTAAAACTTATTCAAGATTTAAACGAATACCTAAGAATGACTGTTCGGGTATACGTAAAGACATGTTAAGGAAAATACAATCGTATATGAATGAAGGTTAAATTATTAACCTAAATGTTTGAT…
Ese12G001125.t1	Cluster-21888.110040	ATGTCTTCGTGTTTGGATGACGCGAAATTCTTTCCGCCCGGATTTCGATTCCACCCAACCGATGAAGAGCTTGTCCTGTATTACCTGAAGAGGAAGATCTGTAGGAGACGGCTAAAAGTTGACATGATTGGAGAGACGGATGTTTACAAATGGGACCCAGAAGATTTGCCTGAACTATCCAAATTGAAGACTGGGGACAGGCAATGGTTCTTTTTTAGCCCGAGAGATAGGAAGTATCCAAACGGAGCAAGATCAAATAGGGCCACCATGCATGGGTACTGGAAAGCAACTGGTAAGGATCGAAAGATTTCATGTAATTCGAGATCTGTTGGTATCAAGAAGACCCTGGTTTATTATATTGGGCGTGCTCCTTCTGGCGAACGCACGGACTGGGTGATG…	MSSCLDDAKFFPPGFRFHPTDEELVLYYLKRKICRRRLKVDMIGETDVYKWDPEDLPELSKLKTGDRQWFFFSPRDRKYPNGARSNRATMHGYWKATGKDRKISCNSRSVGIKKTLVYYIGRAPSGERTDWVMHEYTLDEEELKRCLSAQDYYALYKVYKKSGPGPKNGEEYGAPFKEEDWADDECVNFSGIVDQGNSMREPDVSCVDNSKANGQAQFPLNDLVEEFMNQIADEPVIVPPLDVDYTYVLDQLIGEEEIESTLVNHCSREVNLPDQSLVLHHSQQCNVQASFDYTQSATSQLQLHEASDVTSAPNICEQEVGENIHEDFLEMDDLIGPEPNVRNFERPPESFSFGEIDGLTELDLYNEAAMFLQDIGPGEAGNVSQEMFNMVSHSYSNNN…	GCCCCAGGCCAAAGACATTCAACAATAGTACCCCTCATGAATAGTACTTCGACGTGAATAGTACCCTCTCATGAATAGTACCCCCGCATGAATAGTACCCCGGTATCAAAATTTAATACGAAAGTTAATGTAAACAGAATATTCAAGTAGAATGATATTAGTTACTAAAATCAAAGAACAATAATAATCCCTTAAGAGTGTGAAAGAAATGAAATTCTTTACCTTATCAAGTGGAAAGATACTGCTTTCCAACTAAAGAACTCTTGCACTTCTGTAAAACTCAGAGTAATTTCACAACACTTAGATTATACTCACAAGATAGTAGTAGGAGAAAGAAATGTGTGATTTTCTTATTCAGTTGAATAGCCTATTTATAGGAAAAGAAAACCACTATGCTGC…
Ese09G001195.t1	Cluster-21888.31407	ATGGCGAGAATGCCCCTTCCTCCGGGATTTCGATTTCATCCTACTGATGTAGAGCTGATTATGTACTACCTCAAGAGGAAGTTGATGGGAAAGAAATTTCATTACTTTGAGGCCATTGCAGAGCTCAATATATACGAGTTTGGTCCATGGGATCTCCCAGATAAATCTCTCCTCAAAAGTAAGGATCTTGAGTGGTACTTTTTTTGCCCCAAAAAGAAGAAATATGCTAGTGGGGCAAGAACAAATCGTGCAACTGATCGTGGATATTGGAAAACCACGGGCAAGGATAGATCTGTCATCTATAATCAGAAGACTGTGGGCATGATTAAAACACTGGTTTTTCACAAAGGTCATGCCCCCAATGGTGAACGAACTGATTGGGTTATGCATGAATACAGA…	MARMPLPPGFRFHPTDVELIMYYLKRKLMGKKFHYFEAIAELNIYEFGPWDLPDKSLLKSKDLEWYFFCPKKKKYASGARTNRATDRGYWKTTGKDRSVIYNQKTVGMIKTLVFHKGHAPNGERTDWVMHEYRIEDENLADVVQEYMLCKIFQKSGLGPKNGAQYGAPFNEEEWSDVEELFSESSPVDGRALNVLPSNMNNSAAVSSTIPGSSCSHSISKPGPSTAGPSNFDMANDMTDLAEEDIDALLDMFTEDITMLPVENGIAEKFNIANNDKSIAALPFLDGNEIYNDLPDLNNWAELMDAGFNLSTYHDVGYTQNQMLVADGSAFLELNDLDIPLRCPAEAGEFELVETGSTYAPHTSYRNLDGSYCEGNYTNA*	GAAAACTTCAAATTTTGTAAAAAAAAGTCAGTTTAGTAATGTGATTGTAAAAAAAAATCGATTTAGTGATGCGTATGTAAATTGATGTCATGTTCAGTGAGAAAAAAGTGATTCAGCCCATATAGCTGAATAGTTTTAAATGTTGCATATGCGACACCATATTTTGCTACTTTAGAATTTTATTAATTACTCATAAATAAGACAAGTGGACAAAAACTTAGTTTTCATTCATTTATTTATCTCTCGATATATTTTATTCATTTTAATATTTAAAAAGACAGAGTTTATCATATATTAAAAAACAAAATTCGCATATGATATACTCTCTTGTATACTCCATAAACATAGTATTCCAAAGTAATAGCATTTCCAACAATTTGTGATAGGGGATAACTTAAC…
Ese09G002124.t1	Cluster-21888.8882	ATGGATGACATGAATGAGGTTGATCAGATTGATGATGTAATGTTACCCGGTTTCCGGTTTCATCCTACAGATGAGGAGCTTGTCGGTTTCTATCTGAAGAGCAAGATTCAGCAGCGATCGCTTCCTATTGAGCTAATTAAGCCAATAGATATTTACAAGTATGATCCCTGGGATCTTCCAAATCTGGCATCTACTGGGGAGAAAGAGTGGTACTTTTACTGTCCAAGGGACCGTAAATACAGGAACAGTGCACGACCAAACCGCGTGACTGGAGCTGGCTTTTGGAAAGCCACTGGTACTGACAGGCCAATATACTCTTCGAATGGTACCAAATGCATTGGTTTGAAGAAGTCCCTAGTCTTCTACAGGGGCAGAGCTGCTAAAGGAATAAAAACTGAT…	MDDMNEVDQIDDVMLPGFRFHPTDEELVGFYLKSKIQQRSLPIELIKPIDIYKYDPWDLPNLASTGEKEWYFYCPRDRKYRNSARPNRVTGAGFWKATGTDRPIYSSNGTKCIGLKKSLVFYRGRAAKGIKTDWMMHEFRSPSIPEAGPPKKFLDKNLPPRDSWAICRIFKKANSMAHRALSHSWASPLPETTSSDMFTQGSYSTKFSSENMSCTAETSSAVQLCNELQQNFTASYSALDIPSYRPINPAFYKPFSLGVPNGDLHNGLVFSPSDMFGPSTSMLSNMSPALIGDASKTSESIDFGGPQQQLNNFSMSSPEVMQGSIGTGENDAGSTKNHSATHGNNQWGNIHRSIGFPFPLTSSLSDAWKPNLPWDSPPSPSEMSTTYPQNKCYT*	TTGTTACGGGGAATTTAATTTTCACAGTGAAAGATGAAGGATAGGTTTGGGTTGGAAGAAATTGACCCATTCTTCAAAGCCCTAGCTAGGTCATGGAACAGACAAGAAGGGTTTCAAACGAGGGCCGGCCTAATTCGAAGGGTTTCAAAAATTTTGGAGTCCCCAGTTGGGCATTTGACTCGAAGATGTTCCCTATTTAATTATGCTTCATTGCATGTTAATCTATTTGGCAGACACGGTGAGCAAATTTATGCAATTTTTCATTTTCAAAATTAGACAAAAGGTTTATAAATATAAAGAAAGAAGTAGCAAGAACTACTGCAATTAAAATTACGTACCACCCCATCATGCAACTTCATGTGCCACTAAGCTGCTCTTTACTAACAGAATTAGTAAACT…
Ese06G001425.t1	Cluster-21888.146338	ATGGCGAGAACGTTCCTTCCTCCGGGATTTCGATTTCATCCTACTGATGAAGAGCTGATTGTGTACTACCTCAAGAGGAAGGTGATGGGAAAAAAACTTCACTTTGAGGCCATTGGAGAGCTCAATATATACAAGTTTGGTCCATGGGATCTCCCAGATGAATCTCTCCTCAAAAGTAAGGATCTTGAGTGGTTCTTTTTTTGCCCCAGAGAGAAGAAATATGCAAGTGGGGCAAGAACAAATCGTATAACTAAGGATGGATATTGGAAAGTCACGGGCGAAAATAGACATGTCAAATACAAACAGAGGACTGTGGGCATGATTAAGACTCTGGTTTTTCACGAAGGTCGTGCTCCCAAAGGCAAACGAACTGATTGGGTTATGCATGAATACAGCATT…	MARTFLPPGFRFHPTDEELIVYYLKRKVMGKKLHFEAIGELNIYKFGPWDLPDESLLKSKDLEWFFFCPREKKYASGARTNRITKDGYWKVTGENRHVKYKQRTVGMIKTLVFHEGRAPKGKRTDWVMHEYSIEDINLGDVVQEYMLCKVFHKSGRGPKNGAQYGAPFNEEDWSDVEEICPESSPVDGWAPFHVLASNMNNSAALNLTVPGSSCSHSISKPGPSTAGPSNFDLSYMPAEEYIGASFDILTEDSTMIPIENSFAEKFKVASNDKSIEDLPYLDGNENEFDNDLGDMINLEELMDAAFNNQDVGYTQKPMLLGDDSAYMELNDLNIPLRCPAEASEFELVQTGNTYAHHTPYRNLDGSYCEGNYTSAVQYVSELNQHSVLLEGSHNLEVAR…	TTCTACTTTCTTATTCTATTACACAGTTTTTAAATTAAAATATGAGCATAAATTTATCAAACAAATAAGATTTCAATTTTATGGAATACGAAAAGTTTATACATTATATAAAAAATAAAAAGTCTTAAATAATTGACTCAACATTGACTCATGATCAAATAAAATGACTCAGTAAAATTATAAAATTATTAAATAAAATATCTGGATTCCTTATTATATATAGTTATTAATTAATTGAATAACATTATAATATACATTCATTTAATTATTTAATAGTTATGATACATATTAATAGCTCTCATTCAAAAATAGAGCCAAGGTAAAAACAAGTATGTAAGTACTATGTATTTGTATATTTTTAATTTTTATTTAACTAAAAACTAGTTTTAATTCTTATTT…
Ese18G002272.t1	Cluster-21888.118586	ATGGAGAAACATGATGATAAGTTGTTTGTGAAGAACGGGGTGCTTAGATTGCTACCCGGATTTCGATTTCATCCGACCGACCAAGAGCTTGTCCTTCACTACTTGAAGCCCAAAGTGTTGGCCTTCCCTTTGCCGGCTTCCATCATTCCGGAGGTCCACCTTTGCAACTCTGATCCTTGGGATTTGCCAGGCGACTTGGAGCAAGAAAGGTACTTTTTTAGCAGCAGGGAAGTGAAGTATCCAAATGGAAACCGATCAAACAGAGCAACCGCTTCCGGCTACTGGAAGGCCACTGGCCTAGACAAGAAAATTCTAACCACTAGGGCCAGTAGTAACCAAGTTGTGGGAATGAAAAAGACTCTGGTTTTTTACAGAGGAAAACCTCCCCATGGTTCCAGG…	MEKHDDKLFVKNGVLRLLPGFRFHPTDQELVLHYLKPKVLAFPLPASIIPEVHLCNSDPWDLPGDLEQERYFFSSREVKYPNGNRSNRATASGYWKATGLDKKILTTRASSNQVVGMKKTLVFYRGKPPHGSRTDWIMHEYRLLTPPPQPQASLDNWVLCRIFLKKRDATGTKNDNHVEIPQSRPHTLKANRAPSPVFYDFMANNHHSRRRRTTTTDLILAPASSSSGSSGITEASSDDPQETTSCNTLSTSTNKRTLA*	TAGTGTTTATATATTTATCATTACTTTAATAAATAATTGTCATGGAACATGGCTCCCAAAGTTATCGATATCCCACAATATATACCAATAATATCCAAAGATTACTACGATGATGCAGATAAACTAGAATAACCGTTCTTATAATTAGCCTTCCGACTTCCAAATCTTGCAAATTAGAAAAATATTGTAGCTATATATAAAGGACAGTACTGATGTACCGATCAAGTAAACTTGAAGTTCTAATTAATAATTGACAGAACAATTAAGCAAATAGGGTTTGAGGCCCCTGATAAATAAACAGGGCGGAGTTAGAAGAGTGCCCCTCACCGCACTAGGTACTTTGTACATGTAACACATACTATGTACTTAAAAGGATTTGTAGTCCAAAAAAAAAAATCA…
Ese06G002878.t1	Cluster-21888.190112	ATGGAAAATTTCTCTGTTAAGTCCGATGATCGGATGGAATTACCTCCGGGATTTCGATTCCATCCTACCGATGAAGAGCTAATCACTCATTATTTATCTAAGAAACTTGTTGACAGCAATTTCTCAGCTACAGCTATTGGAGAGGCGGATATGAACATGATTGAACCTTGGGATTTACCCCGGAGGGCGAAATGGGGGGAAAGGGAGTGGTATTTTTTCTGTGTGAGAGATAAAAAGTACCCAACTGGTTTGAGGACAAACAGAGCCACTGCTGCAGGTTATTGGAAAGCTACAGGGAAAGACAGAGAAATTTTCCGAGGGAAATCTCTGGTTGGAATGAAGAAAACCTTGGTTTTCTACAAGGGGAGAGCTCCTCAAGGAGATAGAAGCAATTGGGTT…	MENFSVKSDDRMELPPGFRFHPTDEELITHYLSKKLVDSNFSATAIGEADMNMIEPWDLPRRAKWGEREWYFFCVRDKKYPTGLRTNRATAAGYWKATGKDREIFRGKSLVGMKKTLVFYKGRAPQGDRSNWVSHEYRLEGQFNLHNLPKTAKNEWVICRVFKKGSGGKKVHISGLMSSSENEMAPTALPPLMDSSLPSGRTIVPPIAESIHVPFFSNTIDIQKSQDERNNYFNNPLHPFPSNASDIFQRISLPNSYYRVQSAPVPGILQYPGTFPMQDQAILRGLLENYDSNIRQNFKTEKETGSVSQETGLSTEISSVVSNLDMGRRSFEDQEAPSTCVGALDFDCLWSC*	TTTTAATAGTTGAGATGAATGTAAGGACGAATCTATGAGAGGGTAGTGGGGACAATTGACCCCACTGAACTTTTAGGAGAATCTATTAGGCGTATTTATGAGAAGGTGCTAGTGTTTTATTAAGAAAAGTGAGAAGATGTTAGTGTTTTATTACTATTAGGAAAAATAATATTTAACGTTTTTTAGTGGAAAGATGTTAGGCTCAACATTTTTTGGATCCCTGACAAATCCTTTATTTTCATTATAGATAATTATTTTAAAATAAATACCAGATTTCATTTTCTTCCTTTTTCTATTTTGTCATATGTGAATCATTTTTTAAAATTCTAATATAGATAATTCTTTTTTATTAATACTTTTAAGTCTACTAAGTCCAATTGTCTTCTTTCTTCATTCCGT…
Ese24G000285.t1	Cluster-21888.71208	ATGGATGAATCAAAAACCTCCAAGATGGGATTGCCGGGGTTCCGCTTTCATCCGACGGAGGAAGAGCTTATCGATTTCTACCTTAAAAACATAATTTTGGGGAAAAACAAGTTGCACTACGATATCATAGGCGTTCTAAATATCTATCGTTACGATCCTTGGTACTTGCCAGGGTTGGCAAAGATTGGGGAGCGAGAGTGGTACTTTTTTGTGCCAAGGGACACAAAGCATGGCCACGGAGGGAGGCCTAACCGGACTACTGAACACGGGTTCTGGAAGGCAACTGGTTCGGACCGTAAGATTGTTAGTTTATCCGAACCCAAGAGGGTCATTGGCCTCAAGAAGACTCTTGTTTTCTACAAAGGCAGAGCTCCCAGAGGAACCAAAACTGATTGGGTC…	MDESKTSKMGLPGFRFHPTEEELIDFYLKNIILGKNKLHYDIIGVLNIYRYDPWYLPGLAKIGEREWYFFVPRDTKHGHGGRPNRTTEHGFWKATGSDRKIVSLSEPKRVIGLKKTLVFYKGRAPRGTKTDWVMNEYRLPDSCPSHKDIVLCKIYRKATSLKVLEQRAAMEEEMKTTTTNTNTTPPPSPLTPPISMPAVSFCSQNEDSKAAAASHPALKKEEEEEEEEVDEPMLTEEENFLNDEAGNITKCLNLQLPTGMEKLELQLPKFGSQDPFYAPLCSPWLDNWLIPYANLAYWLVATGNQSDILLSVYTFETVKALISQASLTRSGSWEYNHFRGSNGLASIWGDQASSTL*	GGTGGTTAGTTTAGTACATGTCATGTCTCTTTCGGCTGGGTTGGGATATACTTTTTTCAGATTGGACTGGACTGGACTGGTACTGGGAGAGCCAAGCTATTTTCAGATTCATAACCCCTTCCTTATAGATGTCATTGCACTGGAGCGGTAGAGTTAATAATAATACTACTAAAGTAATAAATAATTATAAAATGGGGAGAACATCCACCCTTTATAACATACTAAACCGAAATCCCCCCCTTTTTTTTTTATATTTTTTCTCATAATTTGACATTTTCGCAAGTGAGTCAGTCTAGTTTGAAATTTTGAAACTATCAAATTAAGTTGTGAAAATATCAATTCCCTCTTAAAATTATATGAACTTGAGCCGCCATGTAGTGTGCGGAGAGATGTATTGAC…
Ese03G000333.t1	Cluster-21888.129367	ATGACGTTGGCGGTATTGCCTTTGGACACTTTGCCAAAAGACACTTTGCCTGTAGGTTACCGATTCCGGCCGACGGACGAAGAACTCATAAATCACTACCTAAAATTAAAAATCAATGGATATGAGAGGGAAGTCAGTGTTATACGAGAGGTTGATGTTTGTAAATGCGAGCCGTGGGATTTACCTGATTTGTCAGTGATAGAATCGATTGACAATGAGTGGTTCTTTTTCTGTCCCAAAGATCGGAAGTATCAGAACGGACAACGATCCAACAGAGCAACAGAGGCTGGGTACTGGAAAGCCACTGGTAAAGACAGGGTTATTAGGTCAGGTAAAGGAAGGAATGAGATTGGGAAGAAGAAGTCTCTAGTCTTCCATACTGGCCGTGCTCCTCACGGT…	MTLAVLPLDTLPKDTLPVGYRFRPTDEELINHYLKLKINGYEREVSVIREVDVCKCEPWDLPDLSVIESIDNEWFFFCPKDRKYQNGQRSNRATEAGYWKATGKDRVIRSGKGRNEIGKKKSLVFHTGRAPHGKKTHWVIHEYCATDDALNGTHPGQSAFVLCRLYKQQHGGKREEMAVSSNCDEIEQNVSSPTVVKSYAEDNTQSEPATPMLSALPQMQSVSTEACTLDEDAKKTIQGYSSTVDRYSNSCTADQAEGQVLDSIQPDPYLEDLLRGFYDSPEPPDSKIFSPIHSQLMNELGSSYLYSPTTFSNDKEEVHFQCGTNSMDVAELSDSILASSDEDSATHHISDAMYINTIKLAKDSGSCSESDVEVAQGQNMNFLPMDHTVSQGDCINPNF…	GAAATAAGAAAAATAAAATAGACTTTACGTTAGATACTTTCTTAAATTCCTTTCAAAAAAAAAAAATTCACGTTTGCAGAATTTATTTATATTAATAAAGAATTTTCGTTTCATGTTTATCTTAATATTATTAGTTTATCAATTTTTTTAATAATAATAATATGATAATAAAATTATAATAATAAAGTTAATCATTTTATCACCAATAAAAAAATAAATTATAAAATCTTTTTTTTTTATTATAAAATAGATGGAATATTTCATGGTCCCTATATTGTGAATCTAGAATGGAGACAACCCCTAGTCCTGTATGTTGCGAATGTCGACACATATTTAGATAGCCAATTCAAATTGGAATCGATAATTTGTACATATTTATATTTATCCTGATAATATAAT…
Ese22G000095.t1	Cluster-21888.147393	ATGGCAGTTTATTCCACCATGAATCAAGAAGATAATCATCATCACCATCATCATGACGACAACAAGGGTGATGATGAGCACGAGCATGACATGGTCATGCCCGGGTTTCGCTTCCATCCTACCGAGGAAGAACTCGTTGAGTTTTACCTTCGCCGTAAGGTTGAGGGCAAGCGTTTCAACCTCGAACTCATCACTTTTCTTGATCTTTATCGTTATGACCCTTGGGAACTTCCTGCCTTGGCTGCAATTGGAGAGAAGGAATGGTTCTTTTATGTGCCTAGAGATCGGAAGTATCGAAACGGGGATCGGCCTAATCGGGTGACAACTTCCGGCTATTGGAAGGCTACCGGAGCTGATAGAATGATCCGAACGGAGAATTTCCAGTCAATCGGGTTGAAG…	MAVYSTMNQEDNHHHHHHDDNKGDDEHEHDMVMPGFRFHPTEEELVEFYLRRKVEGKRFNLELITFLDLYRYDPWELPALAAIGEKEWFFYVPRDRKYRNGDRPNRVTTSGYWKATGADRMIRTENFQSIGLKKTLVFYSGKAPKGIRTSWIMNEYRLPHHETERLQKAEISLCRVYKRPGVEDHPSLPRSLPTRASSSSSKSDKNDQDHVTQHPIQTQQTDDKIGETNNITSTSNDIGTALGLCNNNFNYNIALAPISTRLSPPNCSTIYAGSSSLVPMPNASDDLHRLISYEQASVNQPQLYHNTHSNMQHVPQSQSLTLSMLPGSVQAGFPNRMWEWNSITEAASKDYGSAFK*	AAGTCATAACTTAAGTAATAAAATTGATAATAGTCTTCACTCTCCAGTTCATATTGTAGGCAGTGATGAAGCCAGATCATCATTCAGTAGGGTCAAAATTATTACTAAAGTATAAATTTATATATTATACTTAAAAAAAATTTAAATTTACTCTATATTATAAAGTAATTATTTTTTTTCAGTGAGTTAATTGACCCCACTCAGTCCCACATAGCTTCGTCCCTGATTGTAGGGAAAAATTATCAAATTTTATAACCGGAGGAGTGGTCCATGGTCCTGTTTAGAGAATTGAAGTTGTGCGCATCTTCCTTTTCAGCTCTGTTTTGATTTTATGCATGTAGGCTTTGTTCTGACATTATTTATTTCAGTTTTGAGTTTTGTTTTTGAGTGTTGATATAT…
Ese14G001491.t1	Cluster-21888.61196	ATGGCGGAGACTCTGCCGGTGGGATTTCGCTTTCGGCCTACCGACGAAGAGCTCATAAATCACTACCTAAACTTAAAAATCAACGGCCTTGAGGAGAAAGTCAGTGTTATACGAGAGGTTGATGTTTGTAAATTTGAACCTTGGGATTTACCTGGTTTGTCAGTTGTTGAATCAGTTGATAATGAATGGTTCTTCTTCTGTCCCAAGGATCGGAAGTATCAGAACGGAAACCGACCCAACAGAGCAACAGTAGCTGGATACTGGAAAGCCACTGGCAGAGACAGATTTATTAAGACTAGTAAAGGAATGAATGTGATTGGGAGTAAGAAGACTCTGGTCTTCCATATTGGGCGTGCTCCTACGGGTCAGAGGACTCCTTGGGTAATACACGAGTACAGC…	MAETLPVGFRFRPTDEELINHYLNLKINGLEEKVSVIREVDVCKFEPWDLPGLSVVESVDNEWFFFCPKDRKYQNGNRPNRATVAGYWKATGRDRFIKTSKGMNVIGSKKTLVFHIGRAPTGQRTPWVIHEYSATEEALNGTHPGQGAFVLCRLFKKHDEMAESSNCEQVEQYICSPTVVKSSAEDIQSEPVSLILSPQPEMQSISIEGIVDEIANKTIPDTPLSIADDAEGKGLDTSIQPDPYKENAFSDFYGLAEPLNSKIFSPFNLQMMNEPGSSYLDSSTTFSNDNKGVQIHTRA*	AGTACTTGACATTTTAATATGTAAATAAATATCTACTTAAATATTATAACCTTTGGGGTAAAATTTAAAAAAAGTTAAATTATTTTTTCTCTCCCTCTGATTTATTTTCTCTCGTCCCAAAAACCCACAAATTAATTTTTTTAAAATAAGAATTGGCATTATATACAAGCAAATTTAATAATCTTATAAGACTTTTTTCATATAAATAATAACTTATTTAAATCAATACTCATGCCAGTAAAATAACAAATTTCCCTAATTTAAGGAGGGTGTATTCAATTAAGACTTTTAAAGACTCTTTTTAAGTGACAAATTTTTATAGAGTTCGTTGATTTTTAATGACTTTAAAGACTTTTTTACAATGACTTTTAAAGACTCCATGAAATAAGTGACATACTT…
Ese11G001418.t1	Cluster-21888.148770	ATGGAGATTTCGGTAGGATCATTTCCAGGGTTTAAATTTTCTCCGACGGAGGAAGAGCTGATATTATACTACCTGAAGAAGAAGATTGAGGGGTTTGATAAGTGTGTGGAAGTTATTGCTGAGATTGATATCACTCAATTCGAGCCCTGGGATTTACCAGCCAAATCAATTATTCAGTCAGATAATGAGTGGTTTTTCTTTTCTGCTCGTGGAAGGAAGTACCCAAGAGGCTTGCAGAGTAGGAGGGCAACTGAATCTGGTTACTGGAAAGCCACAGGGAAAGAACGCAATGTAAAGACCGGTTCAAATATTATTGGCACAAAGAGGACTCTGGTTTTCCACAAAGGTCGTGCCCCAAAAGGGGAGAGAACAGAATGGATAATGCATGAATATTGTATG…	MEISVGSFPGFKFSPTEEELILYYLKKKIEGFDKCVEVIAEIDITQFEPWDLPAKSIIQSDNEWFFFSARGRKYPRGLQSRRATESGYWKATGKERNVKTGSNIIGTKRTLVFHKGRAPKGERTEWIMHEYCMSGTSQDSLVVCRLRRNCEIHCHDAPRKRKESRHSSPGDSSTSALAEGLQHKGGDGSYKDRSSSDNSHSVEHINSEFESDHKPANEIFQDGCSSRQKGCDAADDCFADILNDDIVKLDESSLLTTPDLLPPTEPKIDVKLKEPVQRNMSDVLPSQGTANRRMKLWREKEINYLTNPEASKVGDENFSGGSDIQTRSPESPHCLMSTLSDMLANHYSIILLLILTLLVLFLSLLARLWQISGVKDPSSEGNPMVTGTTSNF*	TTTTGAACTAATAGTTCCAAGTGCAAATTTAATAACAAATCAGACACCTGGGATTAGTTAACTTATTTTAAGTATAATCTTTAGTTTACTAACAAATATAATTTTGGAATTATAATTTATATATTGAAATTATAATGTGGAGATTATAATCCTTACATATAAATACGACCCAAGTGGTTAATAGTACTGAATTTGGATTTTCTAGCAGTATGGTTTACAAATGGAAGAATCATTTAGTTTGACGCAGCCAGCTACTGCTCCTCTAACAAATGGATGTAGGCTTGGGGAGGGTTCTTGTAGCACTTTTTATCATTGAATAATATTAGAAATATATATTTTAAAAGAAAGTTAATATTTTCAGAACAATTTTTTTTTATTTCAAAATAAATTATGCAGTAC…
Ese17G000263.t1	Cluster-21888.162607	ATGTCGAAGGAGATGGAGATTTCAATAGGATCATTTCCAGGGTTTAAATTTTCTCCGACGGAGGAAGAGCTGATATTATACTACCTGAAGAAGAAGATTGAGGGGTTTGATAAGTGTGTGGAACTTATTGCTGAGATTGATATCACTCAATTCGAGCCCTGGGATTTACCAGCCAAATCAATTATTCAGTCGGATAATGAGTGGTTTTTCTTTTCTGCTCGTGGAAGGAAGTACCCAAGAGGCTTGCAGAGTAGGAGGGCAACTGAATCTGGTTACTGGAAAGCCACAGGGAAAGAACGCAATGTAAAGACAGGGTCAAATATTATTGGCACAAAGAGGACTCTGGTTTTCCACAAAGGTCGTGCCCCAAAAGGGGAGAGAACAGAATGGATAATGCAT…	MSKEMEISIGSFPGFKFSPTEEELILYYLKKKIEGFDKCVELIAEIDITQFEPWDLPAKSIIQSDNEWFFFSARGRKYPRGLQSRRATESGYWKATGKERNVKTGSNIIGTKRTLVFHKGRAPKGERTEWIMHEYCMSGTSQDSLVVFRLRRNCEFHFHGTPRKESRHSLPGDSSTSTPRKESSHSSPGDSSTSALAEGVQHKGADGIYKDCRSIDNSHSVDHINSECESDHKPANEIFQDGCSSLQKGYDAADDCFADILNDDIVKLGESSLSTNPDRLPPTEPKIDIKFKVPVQRNMPDMLPSQGTANRRIKLWREKGINSLTNPEASEVGDENFPGGADRQTRSPHCLMSTLSDMLANKHSIILLLILTLLVLFVSLLARLWQVKDFGHNFSKNGN…	AATAATAATAATAATAATAATAATAATAATAATTGTGGTGGTGTGGTGAAATATGATAATTGTTATTGATGATTGTAAATTTTGTAGACATGTTTAAATTTTTCTAGATATCTATTTTTAAAGTAAAATTAATCATTGTGGTGGTGTGGTGAATTATGATAATTGTTATGTCTGATTGTAAGTTATTTTATTTTGCAAAGAGTCTTTAGGTAATGTAATATTTTTTAAATTTTAATTTAATTTTTTGTTACGTCGTGCCTGAACAATTACTAGTCCTCTAAATCGCAGATGAATCCTACCAATTTGGCCTAACTACTCATCTCTCTCAACGACCAAGTAAAAGAAACTGAATAGATTTTTTCCTAATTCTATCTTTTTATTTGGTAGAATAATATGAAT…
Ese10G002313.t1	Cluster-21888.5013	ATGGATATATCGGCGGTAGGAGGGTTTCCGGGGTTTAGATTTTCGCCGACAGAGGAGGAATTGATATTGTATTACCTGAAGAAGAAGATTGAAGGTGGGTTTGATAAATGTGTTGAAGTTATTGCGGAGGTTGATATGACTCAATACGAGCCCTGGGAATTTCCAGCCAAATCAATCATTCAGTCTGATAATGAATGGTTCTTCTTTTCTGCTCGTGGAAGGAAGTACCCTAGAGGCTTGCAAAGTAGGAGGGCAACTGAATGTGGTTACTGGAAAGCCACGGGGAAAGAACGCGATGTAAAGTCGGGTTCAAATATTATTGGCACAAAGAGAACTCTGGTTTTCCATAACGGTCGTGCACCGAAAGGGGAAAGAACAGAATGGATAATGCACGAGTAT…	MDISAVGGFPGFRFSPTEEELILYYLKKKIEGGFDKCVEVIAEVDMTQYEPWEFPAKSIIQSDNEWFFFSARGRKYPRGLQSRRATECGYWKATGKERDVKSGSNIIGTKRTLVFHNGRAPKGERTEWIMHEYCMSGTSQDSLVVCRLRRNCEFHFHENPRKKSSNGSKGPSTADGSTSALAKEGVQHKDVFKGGMAANGCSKDCISSDNSQSVEYIDSECKSDHKPASEVFQDGSCSMQKGCDGEDDCFADILNDDIVKLDESSLSTSTNLL*	ATTTTTCTTGCTTTTTGCTTTGCAAAAGTATTAATTAAGTTTTTATATTCAAGTTTTACTATCATATCTTTTCCAATTGATAGTGTTGTTAATCCAGTTAATTTCTTAAGAAAATTTTATCAATTTTAATTTTGAAAAGCTTCTTTCCACAGAAACAATTGTTACATGAGTTGTTAATAATATTTTATAAGCAATGCATGTATTTGGAAAATAATATATTTTTTTTAATATAATTTTAGGTATTTAATATTTGGATTGGACTATGGGCCTTAAATGATTGATTGTACTTATATCTTTTAAGGCCTTTTTTACATGAATTATTTATGGTGTTTAAAAATTTGAGTCTTCCTTTAAAATGGGGCCTAAAACCCAAATTTTTTTTTAATACTGTTAAGCCGA…
Ese16G002381.t1	Cluster-21888.106756	ATGGATGCATCGAAAACATCCAAGATAATGGGATTGCCGGGGTTCCGGTTTCATCCTACGGAGGAAGAGCTTCTCGATTTCTACCTTAAAAACACAATTTTGGGGAAAAATAAGTTGCACTATGATATCATAGGCCTTCTCAATATCTACCGTCACGATCCTTGGTACTTGCCAGGGTTGGCAAAGATTGGGGAGCGAGAGTGGTACTTTTTTGTGCCAAGGGACACAAAGCATGGTAACGGAGGGAGGCCTAACCGGACTACCGAACACGGGTTCTGGAAGGCAACTGGTTCCGACCGTAAGATTGCTAGTTTATCCGACCCCAAGAGGGTCATTGGACTCAAGAAGACTCTTGTTTTCTACCTAGGCAGAGCCCCCAGAGGAACCAAAACTGATTGG…	MDASKTSKIMGLPGFRFHPTEEELLDFYLKNTILGKNKLHYDIIGLLNIYRHDPWYLPGLAKIGEREWYFFVPRDTKHGNGGRPNRTTEHGFWKATGSDRKIASLSDPKRVIGLKKTLVFYLGRAPRGTKTDWVMNEYRLPDSFPPSHKDIVLCKIYRKATSLKVLEQRAAMEEEMKTTKTNTNTTPPSPLTPPISTQTVSFCSQNEDWTVAAASLPVLKKEEEPMITEEENFLNDEAGNITKCLNLQLPTGMEKLELQLPKFGSQDPFYAPLCSPWLDNWLIPYANVLGL*	GTTTGTTAACAGTGAACCAATAATGACATTAACCAATTCTACCATCTATCCACAAGCTTTGAGGTCAAAAATTTGGTCATTAGACTCTCCATTTTGAGCAAATATGAGAAATGGGTATTCAAGAAAAAGTGTTTGATTTGGGTTAGTAAAACTGAAAAAAATCACTTAATTTCAATCACATCACATAAACGTTTCAAAGTTTCTTACAATCAATTAATTTGCTAAAAGGGCAAGTAATAAATTAGACCCCAGGGTTAATTTCTTACCGAAATGGTTTTCGAGCATTTCTTCGGAACTGTTATGCTCTCTTATGTATGCAGTCTACTGTTATGCTTTCTTCGGAAGTTTCCGACACTACTATTATGCTTTCTTCAGATCAGGATTTGCGAAAGAGGGGGA…
Ese19G002301.t1	Cluster-21888.133136	ATGGATGAATCAAGCATCAAGTTGGGATTGCCCGGGTTCAGGTTTCACCCCACAGAAGAAGAGCTTCTCAACTTCTACCTTAAAAACACCATTTTGGGCAAAAACTCGCACTATCATGTCATTGGCATTCTCAATATCTACCGTCACAATCCTTGGTTTTTGCCTGGGCTGGCAAAGATTGGAGAGAGAGAATGGTACTTCTTTGTGCCGAGGAACAGAACACATGGGAGTGGAGGGAGGCCTAACCGGACTACCGAACATGGATTTTGGAAGGCAACCGGTTCGGACCGTAAGATTGTTAGTTTGTCGGAGCCCAGGAGGGTGATTGGGCTGAAGAAGACTCTGGTTTTCTACAAAGGCAGAGCTCCCAGGGGAACCAAAACTGATTGGATCATGAAC…	MDESSIKLGLPGFRFHPTEEELLNFYLKNTILGKNSHYHVIGILNIYRHNPWFLPGLAKIGEREWYFFVPRNRTHGSGGRPNRTTEHGFWKATGSDRKIVSLSEPRRVIGLKKTLVFYKGRAPRGTKTDWIMNEYRLPPDSNIIKDNKDKDKDIVLCKVYRKATSVKVLEQRAAKEEEEEDMNKTSTNIAITNLPPPPPLPISMDHHHTITYSPSQHELGLVLKKEEDEEGDEEMLIISEDHFLNDDEAAATRETTKSTTLQLPTDMENLGLQLPKLSTQVDPFHTPLCSPWLDNWLIPYANILNL*	TTCTTTGGCCTGGGGCAAAGATGAACCTTTGTTAGCTGACTGGCATGATCATGGCCACAGGTGATATAGTTGATGAAAGATTTCGATGGTGTATTTTAGACATCATGGTCTATCATGACAACTAAGGATACAATTTATAAAATATCGATGACGAACACTGATATTATGATTTATTCACTTTATGGATGATTTATTCCGCTGCAGTTGTTGATCTAAATTGTTGTCTATTATATTCGATTAAAAACTCAACTGTTATATCATCTTTATTATTGTTGAAAGCTAAGGTTAATTTATTCTTTATTACCTTAGTCATGATATTCTTTACTGGGCTATTTGAGCTCACCCTTTTATTCCATTGTTCTTCTCAGGTAAGGAGAGTCTAGCTGGGACTAGCAGGGG…
Ese11G001527.t1	Cluster-21888.62076	ATGGAGGAATCCCCACCAGGGTTTCGTTTCTATCCCACTGATGAAGAGCTAGTTGCCTTTTATCTTCGCAACAAGCTAGCAGGAAATTATAGCCAAGCTCTTGCTCGAGTTATACCAGTTGTCAACATTTATGAACAAGAACCTTGGCAACTACCAAAGCTTGCAGGAGAGTTGTGTCATGGAGATTTGGAACAATGGTTCTTTTTTGTGCCGAGACAAGAAAGAGAAGCCCGAGGAGGGAGGCCTAACCGGACTACGGCTTCCGGGTTCTGGAAGGCTACAGGGTCACCTAGTTATGTGTACTCATCAAGTAACAAAGTGATTGGAGTGAAGAAAGCAATGGTGTATTACAAAGGAAAAGCTCCTACGGGTAAGAAAACAAAATGGAAGATGAACGAG…	MEESPPGFRFYPTDEELVAFYLRNKLAGNYSQALARVIPVVNIYEQEPWQLPKLAGELCHGDLEQWFFFVPRQEREARGGRPNRTTASGFWKATGSPSYVYSSSNKVIGVKKAMVYYKGKAPTGKKTKWKMNEYRAIEEEVLSSSSSSTSVAPRIYVSPISDVLKT*	AAATGAGGAAGAAGATGACATGTTAAGTGTAAGTATGCATGGATGTGTAATAAAAATTAACTCCAATTAATTACCACTTCCAAAGCTAAGCTTAATTAAATTGAATCAACTCTTGGCATCCACCAATAATAAACAACCAAATGCCATCATGTGGGCCCCTTTTGGGAGCCCCCTACCCGTCCATATGTATATATATATATATATATATATATATATATATATATATATATATATATATATATATATTTATTTATTTATGCATAAATGAGATAATTTTGCTCATTTTTAATTTCATAAAATAATTTAATAAATGGGTTTAATTTATATCTACCCTAATACATAAAATTAGGTTTTATTTAATCACCCAAAATGTCTACTAGCTTACTAGTTCAATTAATT…
Ese08G000658.t1	Cluster-21888.109083	ATGGCGGGGACTCTGCCGGTGGGATTCCGCTTTCGGCCTACTGACGAAGAGCTTATAAATCACTACCTAAGCTTAAAAAACAACGGCCTTGAGGAGGAAGTCAGTGTTATACGCGAGGTTGACGTTCGTAAATATGAACCTTGGGATTTACCTGGTTTGTCAGTTGTTGAATCAATTGATAATGAATGGTTCTTCTTCTGTCCCAAGGATCGGAAGTATCAGAACGGAAACCGATCCAACAGAGCAACAGTGTCTGGATACTGGAAAGCCACTGGCAGAGACAGATTAATTAAGGCTAGTAAAGGAATGAATGAGATTGGGAGGAAGAAATCTCTGGTCTTCCATATTGGGCGTGCTCCTAAGGCTCAGAGAACTCCTTGGGTAATTCACGAGTACAGC…	MAGTLPVGFRFRPTDEELINHYLSLKNNGLEEEVSVIREVDVRKYEPWDLPGLSVVESIDNEWFFFCPKDRKYQNGNRSNRATVSGYWKATGRDRLIKASKGMNEIGRKKSLVFHIGRAPKAQRTPWVIHEYSATEGALNGTHPGQGAFVLCRLFKKHDEMAERSKCEEVEQYVSSPTVVKSSAGTQSEPVRLILSQQPEVQSISIEGIVDEIANKTIPDTPLPIADDTEGKGLDTSIQMMNEVGSSHLHSSTTENKGVQLQDGTSSEDLDEFLNSVLDIPDEYPCENSGAVGQGFVKESGQLDTGFACGGFFTEAQKVSPLQLATSSVDFITPDFSNDKTQRSAVPVGDQVYNLLNLEESCTSEDIGTGIRIRSRKPRFQPSEQCFVTQGIAPKRINL…	TTATTTTTTGGTTGGGGTGGAGGGGGAGGGCGGCGGGGGAGGGAATTAAATTGATTTTTTCTTTCTTTTTTTGGGCTAGACATTTTATTTATATTTTAAAAAAGATACATATTGAATGCTATGTCATATTCTCCGTCGGTACTAATTTACACATTAAATGACATGTATGTCATATCTCCTTTAGTTAACGAGTCTTGGTCAAAATTTGAGTACTTTTGATGATTATTTAAAGTTCAATGTTATTAATATTAAAAAAATACTTAATTCATATAGCTTGATAAGAGTGTATTGGTTCTTTATTTTTTTATTTTTTATTTTTATATATATATATAATTAAATCTAACAAACATGGTACCCGTGTAAGGTACAGATAAATTTGTGAAATAAGTTAGTGAAATT…
Ese18G000506.t1	Cluster-21888.172526	ATGGAGTTTGGACGTCATGGCTTTGGTTATAATAATGTGTTGGATGCTCTACCGCCGGGTTATCGGTTTAAACCAACAAACGAAGAGTTAATTGATTATTACTTGATCAATAAAGTTTCGGGTCGCCCGTTACCACCCAACAATATCAAAGTTGTGGACCTTTACAAATTTCATCCTCGCAAACTTTCTGAGATGTACGGATTGAATGGAGAAACGGAATGGTATTTCTTTACCTCAAGGGACAAGAAGTATCCAAATGGCACTCGACCTAACAGAGCTACTATAGGTGATGATAATGATGATCTTGGTGGATTTTGGAAAGCTTCAGGAGCAGATACCAAAATTTATAGCCATGGAAAGTTGGTTGGATACAAGAAAGTTCTGGTATTTCATGAAGGG…	MEFGRHGFGYNNVLDALPPGYRFKPTNEELIDYYLINKVSGRPLPPNNIKVVDLYKFHPRKLSEMYGLNGETEWYFFTSRDKKYPNGTRPNRATIGDDNDDLGGFWKASGADTKIYSHGKLVGYKKVLVFHEGRPKNRADAKKTNWIMYEFRVADEYINPPTRAPGDTKLDDCVLCMIYENSKRHDANNQQLDHSQNHQDTVMVPNTNEAREIPVQNTYPQPCFGYQGGVMLQPTTIIPSNEMFNYNMQWNNEIAGLENPQQQHFCHQGDIMQLPNLPCNNMQQHFYHQGDIMQLPNLTCNNMQQQFCHQGDIMQLPNLPCNNMQWTADHMEDFRVTDMNLQFDSWYSQPSGAEISLDPLVEAVKLEDKFLPSRKFDNSTDEETKGHENDM*	GCCAAGAAAACTTTTCCGTTAATATTTTGGACGAAAAATTATAAAATCACTAATTTGTAATATTTTTAGTCCTTCGATAATGAGAATGTAACAAAAAAAGTTTCAGTAACTAAAATGAAAATCGACTCCTAGTACAATGATCAAAACATCAATTAACCCGATCCACGTCACCTGCCACATAATTAACACGTGTTAACCGTTAGTCTAGTCAGCACTTCCGTCTATTTTTTTGGACAGAATGTTAAGCAATGACCATTTTGTAACCTTTTTTGAGTATAGTAATGTGTTTGTAACAAAAAAAGATTTGGTAATCACAATAAAAATCGACCCCTAGTACAGTGACTAATACATCAATTAACCCTTTTATATCTGCTTAATTACTTAGTTGTCTCTTAATTT…
Ese10G002295.t1	Cluster-21888.210112	ATGGAGGAATTCCCACCAGGCTTTCGTTTCTATCCAACTGAAGAAGAGCTTGTTTCATTTTATCTTCACTACAAACTACAAGGAATTAGTGAAGCTCATCTGAATGGAGTAATTCCGGTTGTCGACATTTATGAAGTAGAACCATGGCACCTACCAAAGTTTTCGGGAGAGTTATGCCACAGGGACACGGAGCAATGGTTCTTTTTTGTGCCACGGCAAGAAAGGGAAGCCCGAGGAGGGAGGCCTAATCGGACCACGGCTTCCGGATATTGGAAGGCGACGGGCTCCCCGAGTTATGTCTACTCGGCGAGTAACAAAGTTATTGGATTGAAGAAAGCAATGGTGTTTTATGAAGGGAAAGCTCCTTCGGGGAGAAAAACCAAATGGAAGATGAATGAG…	MEEFPPGFRFYPTEEELVSFYLHYKLQGISEAHLNGVIPVVDIYEVEPWHLPKFSGELCHRDTEQWFFFVPRQEREARGGRPNRTTASGYWKATGSPSYVYSASNKVIGLKKAMVFYEGKAPSGRKTKWKMNEYRAIEEEVVTSSSSSSTNCAAPRLRHEMSVCRVYVISGSSRAFDRRPLGTVIRETTTVDDQEVHGNGVAKCAENAQRLRNPESSYSGEKDPTVDFIENEGTSNSEVTNDLEWELEQFDWQ*	GTGGGTAACCAAATAGTCATTAAATTTTTTTTAAAATAGTTACCAAAGGTTTCATGTATTTGTTTTCTTTTTCTTGTTAAATCATGATGGAATCAGATAGTGGTCGTGTGGTTTTCCTCTTACTTAATTTAAGAAGAAAAAAATACAAAATATTATTCAATATTGTGTAACACAATCTCGGTTACCTTACATCAATAAAATGGTTACCATATATCTGCTTATTGGTTACTCACTGTAAACAACAAGATTATGGTTTATTTATCTTCGTAATTCTGTTCCAGATTCGATTTTCAAAACCTTCGATCTATTCGTGCATGATGGTTTTAGATTTCCTCTTTACAGAATTCGGTTACTCCGCATTCTTCTTTGTTCGTGATTTTGAATGATCTTCGGTTTGGG…
Ese17G002684.t1	Cluster-21888.60568	ATGGAAATAGAACAAATTTCCAGTTCTCATTACCCCCCTGGTTTCAGATTCCACCCCTCAGACGAAGAGCTGATCGTTCACTACTTGCTGAAAAAACTCGGCTCGCGTCCGCTGCCGGCCGCTGTAGTTACTGAAATAGAGCTTTACAATTACAACCCATGGGACCTTCCCGACAAATCCTTATTCGGAGAAGATGAATGGTATTTCTTCACCCCGAGGGACCGAAAGTACCCAAATGGAGAGAGGCCTAATAGGACAGCAGGTTTGGGTTATTGGAAGGCTACTGGGACAGACAAGCCAATACTTAGTGCTTCTGGATCAAGAAGCATTGGAGTGAAGAAGGCTCTTGTTTTTTACAAAGGCCGTCCTCCGAAGGCATAA	MEIEQISSSHYPPGFRFHPSDEELIVHYLLKKLGSRPLPAAVVTEIELYNYNPWDLPDKSLFGEDEWYFFTPRDRKYPNGERPNRTAGLGYWKATGTDKPILSASGSRSIGVKKALVFYKGRPPKA*	ATTTTAAGCTATTAAATGACTTTATGAGACTAATAGTCCAAAGTTAAGAGATTAATAATCCCTCATCATGGGATAAAATAATCCGACATAGTGTTAAATTAATACAAATAGTCCAATTCTAAACATATTTTTTGCAAACAAACATAACCTTAGGATTTTTATAAGAGATTATATAATCTCATGATAAATTTGAGATTAATAGTTTCTCTCATTTTACGTTATTAAATGACTTTATGGGACTAATAGTCTAACATTAAAGGATTAATAATCCCTCATCATGAAATAAAATAGTCCGATATAGTATTAAATTAATACAAACAATCCAATCTTAAATATATTTTTTGCAAACAAACAAAGCCCAAGGTTGTTAAGATATCAATAACATTCTTCATCATCAAT…
Ese01G000085.t1	Cluster-21888.58318	ATGGATTATCCACTACCAGGTTTTAGATTTTATCCAACTGAGGAAGAGTTGGTTTCTTTCTATCTGCAAAATAAGCTGCTTGACGGAAGTAGACAAGACCTGGATAGGGTTATACCCGTCCTCCACATTTATGACTTTAGTCCATGGGACCTTCCAAGATATGCAGGAGAGGTTTGCCGGGGAGATCCTGAGCAATGGTTTTTCTTTATCCCAAGACAAGATAAAGAAAGTCGAGGAGGAAGACCAAACCGTCTGACATCATCAGGATATTGGAAAGCAACTGGATCTCCAGGTTTTGTTTACTCTTCTCATGATAACCGAGTGATTGGTATGAAGAGAACCATGGTTTTCTACGAAGGTAGAGCTCCAAACGGAACCAAAACCGAATGGAAGATGAAC…	MDYPLPGFRFYPTEEELVSFYLQNKLLDGSRQDLDRVIPVLHIYDFSPWDLPRYAGEVCRGDPEQWFFFIPRQDKESRGGRPNRLTSSGYWKATGSPGFVYSSHDNRVIGMKRTMVFYEGRAPNGTKTEWKMNEYKAAATINDHQPPNSSSSSSSTSTTSSTPQLRQELSLCRLYKRSKCLRSFDRRPSGVVTIGQGGTSVEAGTTSVSADQNQNQNMMMMRSSSPADDHDHSSSSGDHSNNNTDPSHHLDTDDLPMWEWDWEPMFS*	ATATATATATGTATATATATATATTATAATTTGATAACATACAATGATAAATATATAATTTTATTTATTTGGTCAACTCTAATAATTTGTAAAGGATACTAACTGTTACATAAAAATTATAGAGGAGATGAGCATTATTATGATTGTTTAAAATGAGTGTCACTGTATTTTACTCTTACTTTAAATATGTTAAATTGCAAATATGTTAAATTGTAAAATCTTGAAGACGTTTCTAGCTTTTCATCTCTATCAGTCTAACAAATTAAAAGGTACTAAACACACAATAATACTAATAAGAATGTCTAAGAATTAATAGTAAATCATTAATACAAAAATATTGATACAAAAAGTAGATATAAAAAAAATGTGAAAATGATGTTTTTTTTAAACCCCATTTTG…
Ese17G000214.t1	Cluster-21888.52867	ATGGAGGAAGTCCCACCAGGGTTTCGTTTCTATCCCACTGAAGAAGAGCTAGTTGCCTTTTATCTTCACAACATGCTAGAGGGAAATGATAGCCAAGCTCTTGCTCGAGTTATACCCGTTGTCAACATTTATGAACAAGAACCTCGGCAACTACCAAAGTTTGCAGGAGAGTTATGTCATGGAGATCTGGAGCAATGGTTCTTTTTTGTGCCGAGACAAGAAAGAGAAGCCCGAGGAGGAAGGCCTAACCGGACTACGGCTTCCGGATTTTGGAAGGCTACAGGGTCACCTAGTTATGTGTACTCATCGACTAACAAAGTGATTGGAGTGAAGAAAGCAATGGTGTATTATGAAGGAAAAGCTCCTACGGGTAAGAAAACAAAATGGAAGATGAACGAG…	MEEVPPGFRFYPTEEELVAFYLHNMLEGNDSQALARVIPVVNIYEQEPRQLPKFAGELCHGDLEQWFFFVPRQEREARGGRPNRTTASGFWKATGSPSYVYSSTNKVIGVKKAMVYYEGKAPTGKKTKWKMNEYRAIEEEVLTSSSSSTSAAPRVGGNMGVESWLGSDRPEAFKVWTLVLPQHLSSIRTLFGVGDALSLAS*	CCGACCTATTTTATTTATTTTTTTAGAGAATTTTTTATTTGTTGTTTATAGATTTTAAGGAAACATTAAATGTTTAATTTTTCATGATTAAAGACCAATTTGTTTATCTCTCATCTTTTCAGTAAATTTATAAGACTAATATTAAAATTTTATATTTAATTTAGTCAATTAAATAAAATATTCATTCTATTTTTTAATCTATATACAAAACTTTAAAATGTCAATTAAAAAAAAAAATTGGATTTATCTACGTATGCCTGTATTTGTACTGTATCAATTTTCAATGTACTTGTATTTGTATTTGTGCTGTATCAATTTTCAATAATTTAAAATAATATCCACTTTAACCGTATACCAAATATATTCACTATGACTAGATATCAAATATTTCGAATGAAT…
Ese24G000912.t1	Cluster-5623.0	ATGGGCGATAATAATGTAAATCTCCCGCCTGGTTTTCGATTTTGTCCTACGGATGAAGAGCTCGTCGTTCATTTCCTCCAGCGCAAGGCCTCTCTCTTGCCTTATCATCCCGATATTATCCCTGATCTTGATCTCTATCCATATGATCCTTGGGATTTAGATGGTAAAGCTTTGGCAGAAGGCAATAAATGGTATTTTTATAGCCGGAGGACGCAAAACCGCATTACAAGCAACGGATATTGGAACTCATTGGGTGGGGATGAACCTATTTTCACTACTAATACAACCAGAAGAGTTGGTACCAAGAAATGTTATGCATTTTACTTGGGTGAACTTTCGGAAGGTGTCAAAACAAATTGGATAATGCAAGAATATAGGCTTTGCAATGGCGGCTCCAGC…	MGDNNVNLPPGFRFCPTDEELVVHFLQRKASLLPYHPDIIPDLDLYPYDPWDLDGKALAEGNKWYFYSRRTQNRITSNGYWNSLGGDEPIFTTNTTRRVGTKKCYAFYLGELSEGVKTNWIMQEYRLCNGGSSSKSSKRRNSKIDHSKWVVCRVYEHNYEENDEGTELSCLDEVFLSLDDDFDEISLPN*	CTAAGTTGCAATTATATATATCCTCCCTAGCTCAGGTTGTGTGCTGCAGCCAAACCCACCTCATGTAGATGCAGTTTTCCAATAGGTAGAAAGGAGTAATAAGTTAATGGTATGAGGTCAGTGTCCTTGTTTCAACTTTCTAGCTAGTCTTTTTCTCATTATACTACATTCCAATATTAATGGACTGCTGCTATGCTATGCATTTTCATGCTTGAATTTTAAACAATCTGTCATCAATGCAGAAGAACATGTATTTTGTACATTTTGGTACTGGCATGGGCAATTAAAGACTCTAAAGGTTACAAGATTTCTATGCAATCCCAATCTGTAAAGGCATATATAGAGAAGGATTGGGACAACACAAACAACAATTTCTTAAATCTTACAAGCTAAAACAAT…
Ese01G000082.t1	Cluster-21888.213872	ATGGATTATCCACCACCAGGTTTTAGATTTTATCCAACTGAGGAAGAGTTGGTTTCTTTCTATCTGCCAAATAAGCTGCTTGACGGAAGTAGACAAGACATGGATAGGGTTATACCCGTCCTCCACATTTATGACTTTAGTCCATGGGACCTTCCAAAATATGCAGGAGAGTTTTGCCAGGGAGATCCTGAGCAATGGTTTTTCTTTATCCCAAGACAAGATAAAGAAGCTCAAGGAGGAAAACCAAACCGTCTGACATCAACAGGACATTGGAAAGCAACTGGATCTCCAGGGTTTATTTACTCTTCTAATGATAACCGAGTGATTGGTATGAAGAGAACCATGGTTTTCTACGAAGGTAGAGCTCCAAACGGAACCAAGACCGAATGGAAGATGAAC…	MDYPPPGFRFYPTEEELVSFYLPNKLLDGSRQDMDRVIPVLHIYDFSPWDLPKYAGEFCQGDPEQWFFFIPRQDKEAQGGKPNRLTSTGHWKATGSPGFIYSSNDNRVIGMKRTMVFYEGRAPNGTKTEWKMNEYKAAATTNDHHQPLSSFSSSTSTTSSTLQLRQELSLCRVYKRSKSLRSFDRRPSGVLTIGQGGAVEAGTTSVSADYHQNKNMTMMRSSSPADDHDHSSSSGDHSNNNNTYPSNRLDTDDLPVLDWETMFS*	GAACACTACAAATTATACTTACTACATTTATCTCAACTATTAAAAAGTAGGGTCTGACACAAATTTATGTGTCAGACCTTATTTTTTAATAGTTTAAGATGCATGTTGTGCACTTTTATAGTATATATAAACTTTTTGAAAATAATTTTTTGATGCGCGTGACGTAGCTTTTTTTTTTCAGCTCTACATTTTGGCCAATGAAAAAATAAAAAAGTATGACAGTTGATAAAGAGTGCAAAATGTATTATAAAAAGTCCATTTTTATTATTGGCAGACGAAAATTAATAAAAATACACTTGTAAATATCAGTTCTTAAAAAAAATTATGACCGAAGATACCATTGTTGGTAGGTTTTGTGTCCCTATCTTTAGACATCTTTTTACTGTGGGATAATATTAC…
Ese03G002439.t1	Cluster-21888.210111	ATGGATTATCCGCCACCAGGTTATAGATTTTTTCCAACTGAGGAAGAATTAGTTTCTTTCTATCTGCAAAATAAGCTGCTTGACGGAAGTAGACAAGACCTGGATAGGGTTATACCCCTCCTCCACATTTATGACTTTAGTCCATGGGACCTTCCAAGATATGCAGGAGAGTTTTGCCGGGGAGATCCTGAGCAATGGTTTTTCTTTATACCAAGACAGGATAAACAAGCGCGAGGAGGACGACCAAACCGTTTGACACCGTCAGGATATTGGAAAGCAACTGGATCTCCGGGTTTTGTTTACTCTTCTCATGATAACCGAGTGATTGGTATGAAGAGAACCATGGTTTTCTACGAAGGTAGAGCTCCAAGAGGAACCAAGACCAAATGGAAGATGAAC…	MDYPPPGYRFFPTEEELVSFYLQNKLLDGSRQDLDRVIPLLHIYDFSPWDLPRYAGEFCRGDPEQWFFFIPRQDKQARGGRPNRLTPSGYWKATGSPGFVYSSHDNRVIGMKRTMVFYEGRAPRGTKTKWKMNEYKAVATINDHQPPNSSSSTSTTSTTLQLRQELSLCRVYKRSKCLRSFDRRPSGVVTIGEGGTSVETGTTSVTADQNQNQNMVITRSSSPADDHDHSLYSGDHSNNNTDPSNHLDTDHLPMWDWDWDWDWDWDWDWEPMFS*	ATAATTATAATAACATTCATTATCCTCTATTTTTTCAAGCAACATTCAATACCCCTCAAATCAACAATACATAACATTTACTACCCCTAATGTGATTGACCAATTAATATTCACAAATAATTTTAATATAATGTTCAAAACACCCTTCAAATTATAATATTTAATATACCCATTAAATATATATTTTTATATTTTTATTTTCATTTAACTTGAAGTGATTAATTAAATTATGAAGTACGTTGTGCATTAAATAACATAAATGTCAAAAATAACATTCATTTTATCAAGAAAATAAAGTCATAAACTTTGTGCTAATTAAAATTTACATAACATACATTCAGGCATAAATTTTTTTAATCAAAAAGTAATTTAATACCCATTAAAAGTGCAAACTAACCA…
Ese17G002666.t1	Cluster-21888.12306	ATGGAAATAGAACAAATTTCCAGTTCTCATTACCCCCCTGGTTTCAGATTCCACCCCTCAGACGAAGAGCTGATCGTTCACTACTTGCTGAAAAAACTCGGCTTCGCGTCCGCTGCCGGCCGCTGTAACAAATCCTTATTCGGAGAAGATGAATGGTATTTCTTCACCCCGAGGGACCGAAAGTACCCAAATGGAGAGAGGCCTAATAGGACAGCAGGTTTGGGTTATTGGAAGGCTACTGGGACAGACAAGCCAATACTTAGTGCTTCTGGATCAAGAAGCATTGGAGTGAAGAAGGCTCTTGTTTTTTACAAAGGCCGTCCTCCGAAGGGCATAAAGACTGATTGGATCATGACAGAGTACAGATTGCCTGACACCATGACTCGATCAGCGAGGTCA…	MEIEQISSSHYPPGFRFHPSDEELIVHYLLKKLGFASAAGRCNKSLFGEDEWYFFTPRDRKYPNGERPNRTAGLGYWKATGTDKPILSASGSRSIGVKKALVFYKGRPPKGIKTDWIMTEYRLPDTMTRSARSKGSMRLDDWVLCRIRRKGNMSKNNWAGDESPCKSVICLPKIEELPSAYTKTNTEITTDYPLKDCHILASMQAYQDLPPIENIYNATFPRRNYSNNSGSGFYDHTSGKGNSFVTSSFFESFLNPTKAKPNEGNRFDNLVGSNEMVMVTEINGNEVLIPGNMMTTTAMNFNKQNQAQGNIFNPSQSDAIKNLLLY*	TCATTTTAAGTTATTAAATGACTTTATGAGACAATAGTCCAAAGTTAAGGGATTAATAATCCCTCATCATGGGATAAAATAATCCGACATAGTGTTAAATTAATACAAATAGTCCAATTCTAAACATATTTTTTGCAAACAAACATAACCTTAGGATTTTTATAAGAGATTATATAATCTCATGATAAATTTGAGATTAATAGTTTCTCTCATTTTACGCTATTAAATGACTTTATGGGACTAATAGTCTAACATTAAGGGATTAATAATCCCTCATCATGAAATAAAATAGTCCGATATAATATTAAATTAATACAAACAGCCCAATCTTAAATATATTTTTTGCAAACAAACAAAGCCCAAGGTTGTTAAGATATCAATAACATTCTTCATCATCAA…
Ese07G001334.t1	Cluster-21888.93421	ATGGCCAACATTAACAACAATGGGAATGGCAATGGTATTCAAGTCCCCATAGGGTATAGATTCCGTCCCACAGATGAAGAGCTCCTCCTTCACTACCTCAAACCCAAAGTTCATTCTCTCCCATTGCCCACCTCCGTCATTCCTGACCATTTTCATCTTTTCCAGTCTCATCCCTCTCATTTACCAGGTGATTCCAAGGAGAAGAGGTATTTCTTCTGCAAAAGAAAATGGAATATTGTTCAAAAATGCAGAATCACTACTATTTCTGATGGCTCTGGCTACTGGAAGGCTATTGGCGAAGACAAGGCCATTAATGGTACACCTTCTGCTGTTGGAGCAAAGAAATCCTTCGTTTTCTACCAAGGGACCCGTCCCCATGCCTTAAAGACTCGATGGTTA…	MANINNNGNGNGIQVPIGYRFRPTDEELLLHYLKPKVHSLPLPTSVIPDHFHLFQSHPSHLPGDSKEKRYFFCKRKWNIVQKCRITTISDGSGYWKAIGEDKAINGTPSAVGAKKSFVFYQGTRPHALKTRWLMAEYRLVPSRTTTNSTQELEDWVICCIYQRKRKAKNHGISSKTRRNMEEEVIVPSCDGMMDFMILDSSDQFGPPLPSPSYSSGNSTFSNNELLDQEEECSTNSFGPYFSCF*	GAATCGAATCCGAGTAGCTGAAAATCCGGATCGATTTGACTCGTTTACAACCTTAATTGCAATATGACGTAGCTTAATTTATTCTAATTTAAAGTATCAAGTCTAAGTGACCAAATAAATATAATTAAATAAATCAAACTTCCCTCTTACTCTCTTCTCCGTATATCTAACTTTCTTCTCTCTGTCCTCCATAGATCTAAAAGCAACTGATGTCTATTTGTTGGGATACTACTCGAATCTTATTCAGAAAAAAATTGTTATTATGAAAAGAAATTAATGTGTCATATTTTTAATAGAATGTATATTGTATGTTGGTGTCCTTTTAAATAGGAAGAGAAAAGTTGTAGTTACTCTATAAATAAAGTCTTATATTTAGTTGATGAAGTGTAACACAACTAA…
Ese15G000375.t1	Cluster-21888.46207	ATGACCAACATTAACGACAATGGGAATGGCAATGATATTCAAGTCCCCATGGGATATAGATTCCGTCCCACAGATGAAGAGCTTCTCCTTCACTACCTCAAACCAAAAGTTCATTCTCTCCCATTTCCCGCCTCTGTCATTCCAGACCATTTTCATCTTTTCCAGTCTCATCCCTCTCATTTACCAGGTGATTCCAAGGAGAAGAGGTATTTCTTCTGCAAAAGAAAATGGAATAATGTTCAAAAATGCAGAATCAACACTATTTCTGATGGCTCTGGCTACTGGAAGCCTATTGGCAAAGACAAGACCATTAATTTTACACCTGCTGCTGCTTCTGCTGCTCTTGGAACAAAGAAATCCTTCGTTTTCTACCAAGGGACCCGTCCCCATGCCTTAAAG…	MTNINDNGNGNDIQVPMGYRFRPTDEELLLHYLKPKVHSLPFPASVIPDHFHLFQSHPSHLPGDSKEKRYFFCKRKWNNVQKCRINTISDGSGYWKPIGKDKTINFTPAAASAALGTKKSFVFYQGTRPHALKTRWLMVEYRLVPSQTTTNSTQELEDQWVVCCIYQRKRKAKNHGISSKARRNMKEEEEEVITPSCDGMMDFMILDSSDQFGPPLPSPSCSSGNNTFSNNELLDQEEECNGNSVGPYFSCF*	CTTAAAGCCCTTTTTTGATTTTACAAATTTTACCGCTCAATAATAATTAAGTATTTAAAAGTATTACATTCAACAATAATACTTTGGTGATAAAAAAAATTGTTATAAAAAATAAATACAAAATAATGTGATTTGTTAGTATTACTACTTACTAGGTTCATCCATATACGGTAGATTATCAACCAATTACATTTTATTGCATTATTTTGTAAGTCAATTTTTACAAAATTATTTTATCACTATAACAATACATTTACATTAAGTGCGCTTTTAAAAGACAGATTCCCATAATAAATATACTTTAAAAAAATTTCAAAATTCATTGTAATTTTGATTGTCCACAATAACATTTCTAACGCTTTTACTATATATATATATAGGCTGAGAATGATCTATAGC…
Ese06G001993.t1	Cluster-21888.49518	ATGGAGCAGAACTCTGTCAATGAGAATGGCAATGGCCATGGAGGAGTGGGTCTTCCAATCAAACTTCCAATTGGATTTCGATTCCGTCCGACCGATGAAGAGTTACTCCTTCACTACCTCAAGCCCAAAGTTTACTCTTCTCCATTCCCTTCCTCTGTCATTCCAGTCCTTCATCATGATATTATTTTTCATTCTCATCCCTCTCATTTACCTGGTGATCCGAAAGAGAGGAGGCATTTCTTCTGCAAAAGAAAGTGGGATTCTTCTTATGTGAAAAATTGCAGCAGCAGCAGCAGAAGTAGAATCACCACTTCGGATGGTTCTGGATACTGGAAGCCCATTGGTAAAGAAAAAACCATTCATGTTGTAGCTCCTGGATTATTAACCCCTCTTGTTGGA…	MEQNSVNENGNGHGGVGLPIKLPIGFRFRPTDEELLLHYLKPKVYSSPFPSSVIPVLHHDIIFHSHPSHLPGDPKERRHFFCKRKWDSSYVKNCSSSSRSRITTSDGSGYWKPIGKEKTIHVVAPGLLTPLVGIKKSMVFYQGKPPHGLKTPWIIHEYRLLPFQTTHNSTHRVGIGKLGCLPHKSKEKKIQES*	TTCAAGACCAAATCATAAAGTAGAACTGAACTCAAGAAAAGGTACAACTAAGCTTAAAGAGGGAGCTGGGAGCTGGGAGCTTGCTGTCCAAGATAGTTAGTTGGGAATAGTTGTAAGTTTGTCTATAAAACTTTGTAAAGGCTTCTCCGCCTGTTGAAGGAGTATTTATTACTGATAGTAATAGGATCTCAAGTCCTGGAGAGGAGCTTGAGACTGGACGTAGCAACATACCCGGGATGTATGTTGTGAACCAGACAAATCTCTGTGCATTGTGTGATTGAATTTTTATTGTCTTGCATATTTATCTCTAACACTGCAGATTGGTTAACTAAAAAATACAAAAAGGCCTAAGATAAATTTTTAATCTAGTAATAATCTATTCAACCCCCCTTCTAGATT…
Ese04G003034.t1	Cluster-21888.132814	ATGGAGAATGAACCAATTTTCGGTTCTCATTTCCCTTTTGGTTTCAAATTCCACCCTTCAGATGACGAGCTAATCGTTCACTACTTGCTGAAAAAACTAGGTTCACGTCCCCTGCCAGCGCAGGTTGTTACCGAAATAGACCTTTATAGCTACAACCCATGCGAGCTGCCGAAGAATGCCTTGTTTGGAGAAGATGAATGGTATTTCTTTACCCCAAGGGATCGGACGTATCCAAATGGAGCAAGGGCTAATAGGACAACATCTTCTGGTTTTTGGAAGGCTACTGGGACAAACAAGCCTATACTTAGTGCTTCTGGATCAAGAAGAATTGGGGGTTTAAAGATTGATTGGATTATGAACGAATACAGATTGCCCGACACCATGACTGGACCATCGAGG…	MENEPIFGSHFPFGFKFHPSDDELIVHYLLKKLGSRPLPAQVVTEIDLYSYNPCELPKNALFGEDEWYFFTPRDRTYPNGARANRTTSSGFWKATGTNKPILSASGSRRIGGLKIDWIMNEYRLPDTMTGPSRSKGSMRLDDWVLCRVHQKGNMSKKTWAVKDNPSKLVSFMPKIVECPSAYTAANTGITTDYLLKDCQILASMLACQHLSPIKNISNATFPRRNNSNSDNTSGKGNPFTTTSFFESFLNPTIAKFNKGNRFEDLIDSDKMDTEGNNNEVLLPGNMMTTNAMNFYNQNQTQGNIFNPSHSDAIMNLLLSQEDF*	AAAGACGAGCTAAAACTGGATATCTAGTAGATATTATCTGCGATCACTTCAGTCTTCATGCAGGCTTTCCTCTAAACATATTGAAAACAAGGGCAAAAATTATTACATAATACACAAGGAAATCAACCAACACTAGTTAGACATGATATAAACTAGTGTTTTCATACTATGAGGACTTTGTATATTTATTAGTTCTATAAATTCTCTCTGAAAAATCAAGGAATCACAATGTGTTCTTAAAAAAGAAATTGTAATGTACGTGTATCAAGTATCAACCTATATATATTTGTTCTGTGTGTGGAAAAAAGTATATTAATTAGAATTTGTAGGTAGCAGCTGCAGATAAACAAATCAGTTAAGTTTGCCAGCATCATGCCTAGAGGAGCCCTAATTTCATGC…
Ese21G001919.t1	Cluster-21888.110041	ATGGCAGCTTATTCAAGCTTTTCATCATCCACTAATGGAGAGAAGATAGAAGATGGAGAAGGTGGTTATTTGGCTGTACCACCAGGGCATCGGTTTGTTCCAACAGATTGTGAGCTAGTTGAGCACTACTTGTTGAACAAGATTTTACGTCGCCGACTTCCATGCAATATCATCAAATACATTGATTCTCTGCACAAGTATGATCCAGAGCAGCTTCCATTAAGCCAATTTAGTCGTGGAAAGAAAAACGAGGCATACTTCTTCACACATGCAAACTGCAGCTACTCACCAGGAGCAGAGCAAATAATAAATACAAAGAATGGTTACTGGAAGGGTTGTAGTGGTGCTGCTGACGATGTGATTTGGTGTGGTAACCAAATTATTGCGTTCAAGAAAACT…	MAAYSSFSSSTNGEKIEDGEGGYLAVPPGHRFVPTDCELVEHYLLNKILRRRLPCNIIKYIDSLHKYDPEQLPLSQFSRGKKNEAYFFTHANCSYSPGAEQIINTKNGYWKGCSGAADDVIWCGNQIIAFKKTYVFHRKKELQGEEACWVLYEYRVNPNITPPQEYNDVEKSCVICKVQYKKANALADSGFDGGEEDDSTD*	ATACATTTATAAATTAGGGGTCGAGTACGATAATAAAAAAATAATTTAACCCCATAATTAGGCCACATCACATAGTTTGGGATAACAAATAAGAAAGGTAGACATGCACAATAGGCCAAGACGGGCCGGCCTGACAGGTTTTTTTCGTTGACCAGGCCAAACCAAGCCTTGACTTTTAGGCCTGCAGGCCAGGCCAGGCTGAATTTCTCCAAAAAAAATAAAGTCTGTTAAGGCTTGCGGGTCAGGACAGGCATAGACCGAGGGAGTGACAGATAAGAAAGGGAGAATGACGAAGTCGCGAAATCGCCGCTCAAATAGGAATTGGATCATCTCTACTAGTGACTATTAATTATTGTAATATAGTATTGAGTGAAGAGATTTGATTGGGATCTAGTATTA…
Ese09G001851.t1	Cluster-12776.0	ATGGAGCAAAACTCTGTCAATGAGAATGGCAATGGCAGTGGAGGAGGAGTGGGTCTTCAAATCCAACTTCCAATTGGATTTCGATTCCGTCCGACCGATGAAGAGTTACTCCTTCACTACCTCAAGCCCAAAGTTTACTCTTCTCCATTCCCTTCCTCTGTCATTCCAGTCCTTGATCATGATAGTATTATTTTTCATTCTCACCCCTCTCATTTGCCTGGTGATCCGAAAGAGTGGAGGCATTTCTTCTACAAAAGAAAACGGGATTCTTATGTGAAAAGTTGCAGCAGAATTAGAATCACCACTTCCGATGGTTCTGGGTACTGGAAGCCTATTGGTAAAGAAAAAACCATTCAAATTGTAGCTCCTGGATTGCTAACACCTCTTGTTGGAATTAAG…	MEQNSVNENGNGSGGGVGLQIQLPIGFRFRPTDEELLLHYLKPKVYSSPFPSSVIPVLDHDSIIFHSHPSHLPGDPKEWRHFFYKRKRDSYVKSCSRIRITTSDGSGYWKPIGKEKTIQIVAPGLLTPLVGIKKSMVFYQGKPPHGSKTPWIVHEYRLLPSQTTHNSTHQELENWVVCRINQRKRKSKNHGSNKKTTRNLEEKVTRPNMDNVMDFFMILDSS*	TTATTAGCCTCAACATAATCAACGTCTTCAACAGTCTTTTCATATGGTTTCCTAGCTTTCTTACATGTAAAAACTCTGTTCGACAAATTGTTCGAACGAGCATATTTATGACTTGACCCAATTCTTATTTCAAATCCAGAAGAACGTGCGTAGTCCCTATAAAATTCTTCTGCGTCTTGGATACTATCAAAAATTTGGCCCACGTACGGAGTTTTTTTTCCATTAACATGAGACGCATTCATATTATAAACACCAGTATCATCAATTGAAAAATCATCATTAGAAGAATCTGAAGTAGTAGAATTAAACATATCGTCTATCATAATTTGAGAACTTACCAGTGAAAATTTGAGATGTGGTACGCCTTACTACAATGCTTTATTGTAAAGACCCTAGTTG…
Ese04G002245.t1	Cluster-21888.177112	ATGAACAACAGTAGTAATACTCAGTTGGGGTCATCATCCATCAGCAGCTCTGATCTCATTGATGCAAAGCTTGAGGAGCATCAATTGTGTGGATCCAAACACTGCCCTGGCTGTGGACACAAACTTGAAGGAAAGCCGGACTGGGTAGGTTTACCAGCAGGAGTGAAATTTGATCCCACAGACCAAGAATTGATAGAACACCTTGAAGCAAAAGTTGAAGCTAAGGAATTTAAATCTCACCCTTTGATTGATGAATTCATTCCTACAATTGAAGGAGAAGATGGAATTTGTTATACCCATCCTGAAAAACTTCCAGGAGTTACAAGAGATGGACTGAGTAGACATTTCTTCCATAGACCTTCAAAAGCTTACACAACCGGTACAAGAAAGAGAAGAAAA…	MNNSSNTQLGSSSISSSDLIDAKLEEHQLCGSKHCPGCGHKLEGKPDWVGLPAGVKFDPTDQELIEHLEAKVEAKEFKSHPLIDEFIPTIEGEDGICYTHPEKLPGVTRDGLSRHFFHRPSKAYTTGTRKRRKIQTECDLQGGETRWHKTGKTRPVMVSGKQKGCKKILVLYTNFGKNRKPEKTNWVMHQYHLGLHEEEREGELVVSKIFYQTQPRQCNWSDRINSTSGLVIGGNEGNINNEPNSRRDSGSGSCSSKEIATHRDEVLSVVGVGAPILSYNPVEMQQFKAHDSYNFVPFGKNFDDQVGTGGEASTARESTTLAMTGTCEEHDLQTPHHHMTHQQLPTAANFHISRPSHSISTIISPPLHHTTSIILDEDSFHVSRMMLQNENFQQHQQQQ…	CTCATTCTTATAGATGTGTGCGAAGCATGTTAGATGTTCCCTACAGATACAGAAGGCGAAGACTGAAGACGTAAAGAGAACGGGGAGTGACCATAATATTATTATATTATTAACAAACACATACGGGAATTGACGATGCATATTTTCTTGTCCTTGTATCGGCTTTTAGATGAGCTAATATATTTGGTGCTTATTGTTGAAGTTTTGTTGATTTTTTAATTATATATATATATATATAAATATGTTTATAAACACAACAAAAAATATAACACTAAAACACAAAAAAAAATAAAATAAAAAAAAGTACAACACTAATTCTAATCATTAAAAAGTGGAGTGTGACGCTAAAATCCATGTCAGACTCACTGGTTAATGATTAAGATGAATGTAATGGTTGGT…
Ese08G001454.t1	Cluster-21888.147078	ATGGGAGATCCGAAGAATCCTAACCCCTCCCCATTCTCTTTCCTCCCGCCAGGCTGTCGTTTTTTCCCTTCCGATGAACAACTTATCTGCTGCTACCTCACTAACAAGAACAACAATGGCGATCATCGATTTGGGTTCGATGTAATTAAGGAGATCGATTTGTACAATTTCGACCCGTTTGATTTGCCCGGTACCGCTTGTTTCCGGTTCGGGCGAGGTGGGAGGAAGAGGCACTATTACTGTTACGTAGCTAGGGTTTCGAGGGAGGAAGGGAGGAGGCGAGCCGGTGGTGGGTATTGGAAGAGATGTGGGAGAGTGAGGGATGTGGTAGGTGGAGGTGCAAGGAAAGTTGTAGTGGGGACGAGGAAGAGCTTTGCTTTTTATTTGGGTGATTCCCCT…	MGDPKNPNPSPFSFLPPGCRFFPSDEQLICCYLTNKNNNGDHRFGFDVIKEIDLYNFDPFDLPGTACFRFGRGGRKRHYYCYVARVSREEGRRRAGGGYWKRCGRVRDVVGGGARKVVVGTRKSFAFYLGDSPNSALRTDWVMNEYALIEHHLASFVLCRVFVKSRRNNRSEFPLSSCGEDSVAKVRHIGVQHDGINNLVTGETNMVDNKSPDHKNKVLRLPAGLVNELDDGVTSGPGGLQMRSSGLSSGSEMIVDSSTAQQLIAILEEDFIELDDLVFPLPGID*	GTTTTCTCGTTTTGATAGTAATGTTTGGTAGGGTTTTACAGTGTTATTCTGAAAATGTTTAGCGTCCTTTGTTGTTTTTCTTTTTCAAGTTACAACATGGGGTTGTATTGGTTCCCAAGTTATTCCATGTAATTTTATTTTAGATAGTTTTTTATCATCCGAATCCCAACTTTCGAATCTCTGTAGATCCAATGAGGCTGAATTTTTTTGTGTTTTACTCCCTCCTTTTCATTATATAAGTCGTTTTAGGTGTTTTTTTTCTTTCCATAATATAAGTCGTTTTACATATATTTAAGAGAAAAAATCTAACCATTTCATGTTTTACCCTTAAAGATTGAGTAACTGAAAGAGAGAGAAGGAAGAGTAATTAATTATTGCATGAGTAGAAATAAAATTTTA…
Ese03G001387.t1	Cluster-21888.168473	ATGGGAGATCCGAAGAATTCAAACCTGACGTCTTTCTCTCGCCTCCCACCCGGCTGCCGTTTCTTCCCCTCCGATGAACAACTCCTGTGCTATTATCTCACCCTCAAGAACAAGGGCGATAATTCTTCTGGTTTCGATGTGATTAAGGAGATCGAATTTTACAATTTGGAACCTTTTGAGTTACCGGATTCCGTTTGTTTCCGGTTCGGGCAAGGTGGGAGAAAGAAGCACTATTACTGTTATGTGCCTAGGGTTTTGAGAGAGGAAGGAAGGAGGCGAGCCGGTTCTGGATACTGGAAGAGGAGTGGGAGAGTGAGGGATGTGCTAGGTGGGGGAGCAGGGAAAGTTGTCGTGGGGACGCGAAGGAGCTTTGTTTTCTATTTGGGAGATTCCCCTAAA…	MGDPKNSNLTSFSRLPPGCRFFPSDEQLLCYYLTLKNKGDNSSGFDVIKEIEFYNLEPFELPDSVCFRFGQGGRKKHYYCYVPRVLREEGRRRAGSGYWKRSGRVRDVLGGGAGKVVVGTRRSFVFYLGDSPKNAVRTDWIMYEYALTDHHGASFVLCRIFIKSRRNNRSELPLSSLGEESAATVRHIGVQHDGTVRQVIGEGNMLDNNFPEHENEVLTFPMGVVGDLDDKVTSGPVGLQMRSSGLSIGRDSIVDSSTAEQLVAILEDDFLELDDLVSPLPGID*	CCTCTTGTTGGAGGATATATAATTTTTTTTAATATAAGTATGATTTAATTTTTTGATAAATAATTAAAAAAAATATTCTTAAATCAATTCATTCATGATAAACAAAAAAAATCAATCAATTTTTTTGATTATTCTCCTTATTTTATATAGTATAGCTTTTAGGTGGATTGATTACTATCACATCAGTACTACTATATTTTCTACTTAATATATATAGGGAGCCGATCCATGACAACCGGTTGCTAAAAATATTATCTGGGCAACCATGATCATAACTGTTGGTATATTAATCTGAGGGTTATGATTTACTTGCAGCCGCTACATAGGGTAGCGGCCAGTATACAAATTTTTCCTTGCCGCTATATAGGGTTGTGGCTCAAAAAATTACCAAAAACCCAC…
Ese04G003071.t1	Cluster-21888.50687	ATGGTCAATTTTGCAGTTTCTTCATCCTCATCTGCCCATGGTGATGATGAAGAAGAACATACGTTTATGCCACCACCGCCAGGGTATCACTTTGTTCCGAGCCATAGTCAAATAATAGAGATTTATTTGGTTAACAAGATTTTGGGTCATCCATTATCTTCAAACATGATCAAAGAGATGGACTTGATGCAACAACTGGATCCTGAGCAACTCCCCTTCGATGAGTTTACCTACTGCAGAAAGAATGAGGCATATTTCATAACACCTACTAAAGAAAAAGAAAGAAACACAGAGGGATCAAGAACAATATTAACCACCACAAGTGGATACTGGAGGGCCAGTAAAGATGAAGTTCCAGTTTTTAATAGTGAACGAATTGTTGGGTACAAGAAAACTTAT…	MVNFAVSSSSSAHGDDEEEHTFMPPPPGYHFVPSHSQIIEIYLVNKILGHPLSSNMIKEMDLMQQLDPEQLPFDEFTYCRKNEAYFITPTKEKERNTEGSRTILTTTSGYWRASKDEVPVFNSERIVGYKKTYVFYQGNEPAREKTLWRMNEYRVSPDIFPADALDDDDVHSKIEQYVACKIRYKKPESPAEPLQEEEEDEQEE*	ACTTACCTTTAACAGCTCTTTGGAACTCTGTCATCATCATCTCCAATATATTTTGCAGATGTCCAAACTTGTCCCCAAATTCTTCAACAGTCTTCTATAAATGGTGATGACTATTCATCAGCTCTTGGACTCTTGAATCTGTATTCCTTAAACCTTCTTCAAGAACTTCTTTGGATCTGGTACCTGATGCCATGTTTATGATATTCAGTTGTGGATCTAATCGAGTACTGTTGCTCTATAGTTTGGAATTTTAATAAGAAAATATGGAAATTGAATTCTGTAAGTGTGGCCGAGGAACACAAGCTCTGATACCCAATGTTAAGCTTTCAATTTAGTTTGGAGTGTATTGGTTAAGTAAAAGAAAAACAGAATAGAAGTAAAGAACAAAAGTATGACTGA…
Ese01G003329.t1	Cluster-21888.173832	ATGTTTAATAAAGCAACCGAGACCTTGGATAGTGTAATATTTGTTGGATCAGGAAGCGTAAATCCCACGGAGATTGAGGAATTTGCTCGCTCATCTACGCCCAAGTGCACCAAAAAGAGACAAGCAAGCAAAGCAAATGTCCAAATGTTTGAGCAGAATTTCATGAGTCTTAATGCTGGCGGGAATGAACGAATATTTGGGAATATGGTGGGGAAGAAACTAAACATTTTCATAGCAGAGGATCGGGGGTATGTTCGATCGTTAATTGATAGAGAGATGATGAGGGAATTAGGTGGAAATGGGCAAGTGGTATCCGTTCCTCCAGGGTTTAGATTCCACCCAACAGATGAGGAGCTACTTTACTATTATCTCAGGAAGAAGGTCTCCTACGAAGCTATC…	MFNKATETLDSVIFVGSGSVNPTEIEEFARSSTPKCTKKRQASKANVQMFEQNFMSLNAGGNERIFGNMVGKKLNIFIAEDRGYVRSLIDREMMRELGGNGQVVSVPPGFRFHPTDEELLYYYLRKKVSYEAIDLDVIREVDLNKLEPWDLKEKCRIGSGPQNEWYFFSHKDKKYPTGTRTNRGHADLLVFGRYWLLGKGQDDPTRDDAAVQGLQEENWVVCRVFKKKTHTRTYEPEIHSQEHHHHLGGITVSSLIEPKQNHQAIYDRQNGTIFDGSMQLPQLFSTELSPSTVHHHHQPPFLCPGPAMKNLIDMECSQNLLRLTSDGLGLAPVPERFMADNWSFLDKLLTGHHTRCNPSSQALDLGGVGVLQTFQYQGFHFPVSWVCASY*	TAAATTGTGAATTAAATGTTACGTGATATATGATTATGCATATTGATATTATGCATAAAGAATGCTTATGATTCAAGCATGAGTTAGTTTGATTCCTAACTCAGAAAAATATTAAGTCAAAGCATGTTAAAGTTTATATGAAAGCATAAACTGTTTACGTGTTATTAGTTAGACTTGCTGAGCCGTTGTGCTCATTCTTGCGAACAAAACTTTACTTGCAGTTATGAAGAACGTTAAGAAGATCATGAACGTAAAGATGAAGCGTAGATTAGGTTTACATGTTTATTTCTTGTAGTTTGTATATAGTCGTGATGACTTTTGTAATACGAACAAACAAACCATGTAACCGAATATTATTTATATAATATCATGTTTCAGATAAATACTGTTGTAATGTCT…
Ese22G000905.t1	Cluster-21888.131021	ATGGATATCGAAAAATCAGTTCCGGCAGGGTTTAAGTTCGACCCAACTGATCAAGAATTGATCACCCACTACTTACGTCCAAAGCTCTCTGGGATGGCGCTGCCTTGTGGAATTGTCTGTGAGAAGGTTGTTTATGGCCAAAACTCGACGCCGTGGGAGATATTTGACGATCAGAAAGACCCTTGGATTCAATCGCCAAAGTGCAAGAATAAGAAAACTATTTACGTGTTCACCAAGTTGAAGGAGAAGAGTAAAGGGAAGAAGCAAAAGGAAAGAACTGCGGGGTGCGGCACGTGGGACGGACAAACTGCTCCTAGAATTATCAAGAATGGTGATGGTAAGGTCATTGGGTCCAGAAAATACTTTAGTTTTGAGTCCAGCAAAATTGGTAATGATAAG…	MDIEKSVPAGFKFDPTDQELITHYLRPKLSGMALPCGIVCEKVVYGQNSTPWEIFDDQKDPWIQSPKCKNKKTIYVFTKLKEKSKGKKQKERTAGCGTWDGQTAPRIIKNGDGKVIGSRKYFSFESSKIGNDKQDYIRNYGHWGMHEFSVSDGGDYVLCVITRDDSKRIVKKLHRETPLVDVIQSNISDQRTNGEESASGSVYRVALEELVISVSSKVHQPFEKLEVLLEEEVASEFDPKTLLKEDTAPLQVQNEVLDQYNAFGNSSESQGSTMIEYQDFGNLGDLQGSTMFFENLGEFQDSTIIEFNGFENLREFQGPATMDYWQWGDLPVNNTLQNQGGGFRDDDIFDLSFLDAMPISMDDDIFDLSFLDAMRISTDDDIFDLSFLDGISMDEVSEP…	ATAGTTAATGACCATTAATACTTTTATTTTATTGAATTCTTATATATATTCATAACACAATTAAGTTAAGTATTAAATTAATTTGTATAATAAATAACAATAGTTTATTATCAAATATGATTATAATTAAATGCACTCACGAAACTTGAAAAACGAGTAGATGTAGATGTTTTATCAATGATAAATTTTTTCATCAGTTATTAATAAATAAAAATTTAATTAATAATTTAAAATTTAAATAATTAACAACTCGAATCAATCCATATATCAACAAAGTCAACTCACCGAGTTAACTCCGTTGGCACATAGATTATATGTCGTGCTTTTATATATAGTAATCGATTTTACTCCCTCTATTTCAAATTATAAGACCATTATTAGTTTTTCAAAGTTAATTTA…
Ese18G002078.t1	Cluster-21888.144905	ATGGCTGGACCGTCATGGTTGGTGGACAGTCATAGAATTGCAACAAAAATCAAGAGTGCTTCTGGCGCAGATGATCCTGGAAGAGTCAGTTGGAAAAGCAACCCTACTAAGGCTTGTCCAAACTGCCAACATGTTGTCGACAATAGTGATGTCACACAGCAGTGGCCAGGATTACCCAGAGGGGTAAAATTTGATCCATCTGATCAAGAGATCATTTGGCATCTACTTGCAAAAGCTGGTTCTGAGAATTTTAAACCCCATCCTTTTATTACTGAGTTTATCCCAACTGTTGATGAAGATGATGGAATCTGTTATACACATCCTCGGAATTTACCTGGTGTTAAGCAAGATGGAAGTGTATCTCACTTCTTCCACAGAGCAATCAAAGCCTATAACACT…	MAGPSWLVDSHRIATKIKSASGADDPGRVSWKSNPTKACPNCQHVVDNSDVTQQWPGLPRGVKFDPSDQEIIWHLLAKAGSENFKPHPFITEFIPTVDEDDGICYTHPRNLPGVKQDGSVSHFFHRAIKAYNTGTRKRRKIHGDDLGDVRWHKTGRTKPVILDGMQKGCKKIMVLYMSQVRGAKAEKTNWVMHQYHLGTGEDEKEGEYVISKVFYQQQQGKQSEQSENLPEGIDDTTLKVDSFSPRSVTPEMPRAERRLSNYDEEKDLTVTCIDPHLKHYETECLKDEVHTSSEKPDNQDQLVAENDAYQMGDDNENYAGEDANGWDSASQYLLDSQQLVEAMSLCDELLRSQSPNRNGVESREIVGKACLSDYAHLGTENFKRDLEDCQALVLDPANI…	ACCTAATCCCATTGACGGGTACATAGACAACCTAAGTACATAAAATTACTCGGCCTCAGTCCCTAAATTAAATAAATTTCAAATCTCCCAAACTTAGTAATTGACTTTAAAATTGAAATCAAAGGGTATTTTCCTAAACTAAGGAACTGTAATTAAAAGGTATATTCGACCACATTAATAAAAACTTGCATAATTTAATTATGTGAGTAAAATCGTATCGATTAATTGTTTATAATTTTTGCTCAGCAACAATAATTTAAAATTATTTATAATGTGCATGTTTGTTTTTGGTTGCAACTTTAAATTTTGATAACAACAATTTTTTTTGAAAATTAATATTTTTACATAAAAAATAATATTTTTATATGAGTTTCTCTCACATAAATGTGAGACTTACTA…
Ese19G001144.t1	Cluster-19210.0	ATGGGACGAGATGATGAATTTAAGGTGCCGGTAGGTTTTCGTTTTATGCCAACTGAAAAGGAAATCATAAACTCCTATTTGCGGCCAAAGATTATGGGACAAAAGCTGCCCTGTAATATTGTGGAGGAGGAACAACTGTACGGCGGCAATCCTTGGAATGTTCTTGACGATGAAAAGCAATGGCAAGTAAACGAAATCGACGACAAGGGAGAAATAACAAAGAAGACTATCTATGTTTTTACGAAAATTTCGAAGAAAGCGGGGTCAACCACCGCCGGAAAGATGGGGAAGAACAGTGGTCATACCGGAGGAAAGGAGCAGTTTGTTCGGGCGGCCGGGTGCGGGACGTGGGATGGACAGACGGGGCCTAGGGAAATCAAGAATGGCAATGATGAGGTG…	MGRDDEFKVPVGFRFMPTEKEIINSYLRPKIMGQKLPCNIVEEEQLYGGNPWNVLDDEKQWQVNEIDDKGEITKKTIYVFTKISKKAGSTTAGKMGKNSGHTGGKEQFVRAAGCGTWDGQTGPREIKNGNDEVIGFRRMFAFKARDLNPNSAHINMGHWIMHEYSLSGDESNYVLCEITRYLRKRKRAAEENNKSLRTEVDPHKHEAPSHGIEHPLAIQYPAGPIQVLDRAVEENNKSLRIEVDSHKHEAPSHGIEHPLAIQYPAGPIQVIDRAVEENNKSLRIEVDPHKHGAASHGIEHPLAIQYPAGPTQVLDYKFSEPLNFEETEWKEALKKHP*	GAATAGATGGAACAATGCAGTTAAGGCGGACAAATGTTTTGTTGATCCATATTGACAACTTTCTGGGTAGAAAATCCGTTACTTTTAAGTCCCTTTTTTTCCAGTGTAAAGTTGGTTATACTCTCCATGCACATGTACAGAAAGAAGCTGCCTCATACACTCTGCCAGACACTCAATTTTCTGAAAGAAACAGGAAAGAATGATCTCATTATAGCCCCCAAGAGCCGGATGACGGATGATCTGAGTGACATTGTATACATCAAGCTGCGTATATGCGCAAGGCATGAAGGAATGTATCATTATTTTGTTTGTAATTATTTCCTTTCCTTGACATTAGGAAATCCATTTGTTTTATAGGATGTGATTTCTAATTTTATTTTAATTTCCTTTTTCTATTAA…
Ese15G000285.t1	Cluster-21888.188010	ATGGCAAGGAGCTGGGTTGTCGACAGCAGAGGGATTGCAAGTAAAGTGAAAAATGCAACTCTTCCTTTTGAAAATCAAATCAAAGACTGTGGGGCAAGTCGGGAATGCCCCAAGTGCCATCACCGCATTGATAACAGTGATGTGTCTCATGAATGGCCTGGATTACCTGCTGGCGTAAAATTTGACCCATCTGATGCTGAAATTTTAGACCATTTAGCTGCCAAATGCAGAGTAGCAAATTGCGTGCCACACGTGTTAATAGATGAGTTCATCCCAACACTAGATGGGGAAAATGGGATTTGCTACACCCATCCTGAAAATCTTCCTGGTGCAAAAGAAGATGGAAGCAATGTCTATTTCTTCCACAGAACTACAAATGCATACGCCACTGGTCAACGT…	MARSWVVDSRGIASKVKNATLPFENQIKDCGASRECPKCHHRIDNSDVSHEWPGLPAGVKFDPSDAEILDHLAAKCRVANCVPHVLIDEFIPTLDGENGICYTHPENLPGAKEDGSNVYFFHRTTNAYATGQRKRRKIQTEDSLTKEHVRWHKTGKTKSLMENETQKGCKKIMVLYRSSVKGSKPCKSNWVMYQYHLGTEEDEKDGQYVVSKIFYQQHKQADKNNNFVAITEHDKGTMRTSPKTPKTNTPNPPCSRKSDACDDVMDDYILESPIQEAEFVKDIPVPSSSQAHFKDEIEYPYLAGESQAVDLDSTEALLLCNEILDSYVPLDNSGLYHGPSPACVRDINNAPGAERSESCGIAELENIELDTPPDFQISNLQFCSQDSIFDYLDLL*	TTATTCAAAAGATAAATCATTATTATTATTTTATTCAAAAGATAAATCATTATTATTATTTTATTCAAAAGATAAATCATTAACATTATTTATTCAAAAGATAAATCATAATTTATTCAAAAGATAAATCATTATTATTATTTTATTCAAAAGATAAATTATTAACATTATTTATTCAAAAGATAAATCATAATTTATTCAAAAGATAAATCATTATTATTATTTTATTCAAAAGATAAATCATTAACATTATTTAATCAAAAACTAAATTATTATTTATTAATTAATAACACATTTTTCATTTATTCATTACCAATTGTTGTACATGCATTAAAAGCAAGAAGTAAGTTTTAGAGACTCATAATGCTAATAAAGATACACTAAAATATCAACTGGTAA…
Ese06G002128.t1	Cluster-21888.149610	ATGCCAAGGTTAAGACCGAAGATGCCGAAGTCGATCCCGAACTACCGAAGTCAAGATCGAAGATGTCAAGGTCAAGCCGAAAGTCATGTCGGCAGATCGGAAAATAGTGTTGAAGTTGATTTCCGACCCGCCGAGGTCAAGTCCAAAGCCACCGAAGTAGATTCTGAACTGTCGTGGTCAAGTCTGAAGTTGCCGAACTCGATCCCGAACTACCGAAGTCAAGATCGAAGATGCCAAGGTCAAGCCGAGGTCGTGTCGGGAGATCGGGGAACAGTGTTGAAGTTGATTTCCGACCCGCCGAGGTCAAGTCCGAGTTTACCCCATCGATCAGATTCTCATGTTGATGTTGTTTGCGTCGCCGATGCACCGTTGGTTCTGCATGCTGACAATAATATTGCT…	MPRLRPKMPKSIPNYRSQDRRCQGQAESHVGRSENSVEVDFRPAEVKSKATEVDSELSWSSLKLPNSIPNYRSQDRRCQGQAEVVSGDRGTVLKLISDPPRSSPSLPHRSDSHVDVVCVADAPLVLHADNNIAVNPEVATTALLLCCCCCGVVVVQESYHSVAVESIDKTEKPGWQLDILVPFCKSWLVDARGIAKKVKNASLPYATQIRDCGAQRECPKCHHLIDNSDVSHSWPGLPAGVKFDPSDVEILEHLAAKCRVGNSTPHMFIDEFIPTIDGDNGICYTHPKNLPGAKEDGSFVYFFHTPTNAYATGQRKRRKIQTEDSLSKEHVRWHKTGKTKSVMENGNQKGCKKIMVLYNSVKGSKPGKSNWIMHQYHLGTEEDEKDGQYVVSKIFYQQH…	TGATTTTTAGTTTGTTGAATGTGGACTTCATTAGGTCTCACAATAATGTAGAGAAGCATATGTGATATTGTGAACCACATTAAGAGACTGTTAACGCCAAATTTTGTGAGCCCGTTTAAAATCACAAAAAATACGAGTAAATAAGGCGTCAAACACAAATAATTGCAGAAAAATAAGAACACAAGAGTTTTACGTGGAAACCCAATTGGGAAAAAACCACGGGAAGAGATGAATCTACTATAATTTTATGTTTTATGAGTACAAATTGTAATATTTCTCTCGTGCTCTCAGAATGTGTAATGTCGTATGTTGTATTGTGTATTGTATTGTATCTTGTGTATCTTCAATCCCTTGCTTGTTGCCATATTTATAGATGTAATGTCCACCCTAAATCCAATT…
Ese20G001972.t1	Cluster-21888.197176	ATGGCTGGACGGTCATGGTTGGTTGACGGTAATAGATTTGCAACAAAAATCAAGAGTGCTTCTGGCTCATGTGATCCTGGAAGAATCAGTTGGAAAAGCAACCCTACTAAAGCTTGTCCAAATTGCCAACATGATTTCGACAATAGTGATGTCATACAGCAGTGGCCAGGATTACCTAGAGGGGTAAAATTTGATCCATCTGATCAAGAGATCATTTGGCATCTACTTGCAAAAGTTGGTGTTGAGAATTCGATATCCCATCCTTTTATTAACGAGTTTATCCCAACTGTCGATGAAGAAGATGGAATCTGCTATACACATCCTCAGAATTTGCCAGGTGTTATGCAAGATGGAAGTGTATCTCATTTCTTCCACAGAGCAATCAAAGCCTATAATACT…	MAGRSWLVDGNRFATKIKSASGSCDPGRISWKSNPTKACPNCQHDFDNSDVIQQWPGLPRGVKFDPSDQEIIWHLLAKVGVENSISHPFINEFIPTVDEEDGICYTHPQNLPGVMQDGSVSHFFHRAIKAYNTGTRKRRKIHGDDLGDVRWHKTGRTKSVILDGVQRGCKKIMVLYMSQFRGGKAEKTNWVMHQYHLGIGEDEKEGEYVISKVFYQQQQIKQTERSEEHSPEGIDATILKVDAISPKSVTPELSCVERGFPDYDEGKDLTITRTSSPVKMECLKDEVHTAFDNPDNQDHHAAENDAYQMGDAIENQAGEDMNGWDSGSQYLLDSQQLVEAMSLCDEFLHSQSPNRNGVEGREIEGKPRLSDYARLGPENFKRDLEECQALILDPSNIET…	TCATTATCTAATATATATATACACTACTAAAAATACAAGTTTTACTCCCTTTATCCCATTAAATGTGCCGCCTCAATGCACACTAATTAAGAATTTCAATTAATGATACAATAAAAGTACAAATATATCCCTATTATGTATCAACTGTACTTCTTTGTTTTCAAATATTCTTATTTCTCTTCTCCAACAGTACAACGAACTGTTTATATTCTCCATAAAAATACAAATGAATCCATAATTATCTCACCTTCTTTAGACTACAATATCTTTAATTTTTACATCATAGAGGCAAATATTTGGAAATAATTCTTTATCTTAGAAAAAAAAAACTTGTAGTTCTTATTCATTCATACAATTTTTTCCTTCAGCGTCAAAATCAAGTATTAAGTTCAAATCGAT…
Ese23G001545.t1	Cluster-21888.110757	ATGGCTGGACGGTCATGGTTGGTTGACGGTAATAGATTTGCAGCAAAAATCAAGAGTGCTTCTGGCGCATGTGATCCTGGAAGAATCAGTTGGAAAAGCAACCCTACTAAAGCTTGTCCAAATTGCCAACATGTTTTCGACAATAGTGATGTCACACAGCAGTGGCCAGGATTACCTAGAGGGGTAAAATTTGATCCATCTGAACAAGAGATCATTTGGCATCTACTTGCAAAAGTTGGTGTTGAGAATTCGAAACCCCATCCTTTTATTAATGAGTTTATCCCAACTGTTAATGAAGAAGATGGAATCTGCTATACACATCCTCAGAATTTGCCAGGTGTTATGCAAGATGGAAGTGTATCTCACTTCTTCCACAGAGCAATCAAAGCCTATAATACT…	MAGRSWLVDGNRFAAKIKSASGACDPGRISWKSNPTKACPNCQHVFDNSDVTQQWPGLPRGVKFDPSEQEIIWHLLAKVGVENSKPHPFINEFIPTVNEEDGICYTHPQNLPGVMQDGSVSHFFHRAIKAYNTGTRKRRKIHGDDLGDVRWHKTGTTKPVILDGVQKGCKKIMVLYMSQVRGGKAEKTNWVMHQYHLGTGEDEKEGEYVISKVFYQQQQTKQTEKSEQHSPEGVDATILKVDAVCPKSVTPELSCVERRFPDYDEGKDLNITCTSSPAKMECLKDEVHTAFENPDNQDHHAAENDAYQMGDAIENQAAEDTNGWDSGSQYLLDSQQLVEAMSLCDEFLHSQSPTRNGVEGREIEGKPRLSDYARLGPENFKRDLEECQALILDPSNIET…	TTGAAAAGATAAATTATTATTATTATTTTATTCAAAAGATAAATCATTAATTATTCAAAAGATAAATCATTATCATTATTTTATTCAAAAGATAAATCTTTATCATTATTTTATTCCAAAAGATAAATCATTATCATTATTTAATCAAAAACTAAATCATTATTTATTAATTAGGAACACATTTTTCATTTATTCATTACCAATTGTAGTAAATGCATTGAAAGTATGAAGTAAATTTTAGAGATTCGTAATGCTAATAAAGATACACTAAAATATCAACTGGTAATGAAATGCAACTACAACAGTAATAACAATAATGCATAAAATAATTAAAGAAACAGAATTAATGTGATACTGTATAATCACAATTATTAATCAATAATGTGAAATACTGTGTAA…
Ese05G002136.t1	Cluster-21888.187286	ATGATGGCATGGTACAATGAATCCCCTAGCGACGAAAGAACCATCGTAACAATCGACTCAAAAATCAAAACAATTCGTACCTTAACTTGCCCTTCTTGTAGCCATAGCATAGAGCTCCAAGATCAGGGTGGAGTCCAAGATCTGCCAGGGCTACCAGCTGGAGTGAAGTTTGATCCATCTGACCAAGTAATTCTTGAACATTTAGAGGCAAAGGTGCTATATGATCATCGCCATAAGCTCCATCCTTTAATCAATGAATTTATTCCAACCCTTGAAGGCGAAAATGGAATTTGCTACACCCATCCTGAGAAATTACCAGGAGTTAACAAGGATGGCCAACTCCGACACTTTTTTCATCGACCTTCAAAGGCATACACAACAGGGACTCGAAAGCGAAGA…	MMAWYNESPSDERTIVTIDSKIKTIRTLTCPSCSHSIELQDQGGVQDLPGLPAGVKFDPSDQVILEHLEAKVLYDHRHKLHPLINEFIPTLEGENGICYTHPEKLPGVNKDGQLRHFFHRPSKAYTTGTRKRRKVHTDADGGETRWHKTGKTRPVLVDGTVKGFKKILVLYTNYGRQKKPEKTNWVMHQYHLGDNEEEKDGELVVSKVFYQTQPRQCGGGGSSVKAIDGLPNETSSRSLSSRHHDINPIDFYNPNFLSYNAGSQNREIPHQLIPNLTFQGDDGSSFFNLSTGASEGS*	TGCAATCGCCCGCCTGTTAAATACTGAATTTAATTAAAAGTCTTTATCCAGAAATGAGTCTGCATTTGAATCTTTCATTACTTGTATTTTAAGTTGTGATTAAGTTTCAAGTAAACTTCAATGTCTAAAACTAAAAGAACAAAATAAAACATTAGTGGACAGAGTTTTGTGATGGAGGGGAGCATGTAACGATTTTGGTCCTCGTTAGTAAGATTATACATACATACATACATACATACATATATATATACATACACACATATATGGAGAGTGATGCAAATACTTGTTATGACAGTATTCAAACAAACACAAGACCATTCATATTAAAAATAAAATAGTGTTATTCATTACAAATAGTAATGGAAGGATGACCGTTTGTTTTTTTATAAACGGTTCTCC…
Ese07G003127.t1	Cluster-21888.169025	ATGGACGGCAATGATTTTGGTAGACAGCAGGAACATGAGGAGGAGGAGTTAGAAAAAGTATCATCATCATCATCAGGGGATGAGGAAGTAGATCGACGACATAACAATAATAATATTCCACTAGGTTACAGGTTCAGTCCAACTGATTCCCAGGCCTTCACCTACTTAATCCACAAGGTTTATTCAGTTAACAGCCTAAACTTCTATCTGGGAACCATCCTCGAATTCAACATTTATCAATGTCAGCCGTCTGATCTTCCTGAGTTGAGCAAAGGAGAAGATTATTGTTACTATTTTACACAAAGAGATCGAAGGTTTCCAACTGGGACGAGGATCAATCGGGTAACAAAGGATGGAAATGGTTACTGGAAAATCACAAGCAAGATTACTGAATTTAAA…	MDGNDFGRQQEHEEEELEKVSSSSSGDEEVDRRHNNNNIPLGYRFSPTDSQAFTYLIHKVYSVNSLNFYLGTILEFNIYQCQPSDLPELSKGEDYCYYFTQRDRRFPTGTRINRVTKDGNGYWKITSKITEFKEGKKNTLVYYLKTKHEKGKGRKTNWIMHEYVPHETPPPNSQAFARRNKVNDVVLCRIYERKQEHEEEKGIFQKSSGCIPTKDRKELTPGTKRKLGETRLEFDESSHDNLLNNQTQEDENDIDLRLQLGTSTNPEQTVGDKPEEGEDDVKSSCPLCPRRHTCYNGRDKGSRSHEGELTLKICHQFELQAATRLHEVGIASNRQTAIRRWISSRTLYTPPVTLWELAMPEVVTLTGKRGCRRQD*	GTGTATATATATTTTGAAAATGAAAATGGATATTCAACTTTTAATCATAATGTTAACGCCTAAACACTCTATATTGTATTTGGTAAAAAAAAAAAAATCATATCTTATAATTTAAATGAAAAATATTTCATGAAATTTGAAATATTTTCTTAAGGAAAAATATACATATACACCATACTTACACCGTACTTGCAACATTTTTTTTTTTTGACAAAAAATAAATCATAATTTTTTGTGTTTGATTAAAGTATATATATTTTTTTTACCAAAAAAAGAAAAATGGTGTATGTATAGAGATGTCCTTTTCTCAATAACCCGTGCAAGAAACGGACTTTTTATAAAATTTGTATATTTCAAATTTATAGATTATATGAAAATACTTATATACACATAGATACG…
Ese07G002017.t1	Cluster-21888.102759	ATGGCAAGGAGCTGGCTTGTTGACAGCAGAGGGATTGCAAATAAAGTGAAAAATGCAACTCTTCCTTTTGCAAATCAAATCAAAGACTGTGGGGCAAATCGTGAATGCCCCAAGTGCCATCACCGCATTGATAACAGTGATGTGTCTCATGCATGGCCTGGACTACCTGCTGGTGTAAAATTTGACCCATCTGATGCTGAAATTTTAGACCATTTAGCTGCCAAATGCAGAATAGCAAATTGCGTGCCGCACATGTTAATAGATGAGTTCATCCCAACACTAGATGGGAAAAATGGGATTTGCTACACCCATCCTGAAAATCTTCCTGGTGCAAAAGAAGATGGAAGCAATGTCTATTTCTTCCACAGAACTATAAATGCATACGCCACTGGTCAACGT…	MARSWLVDSRGIANKVKNATLPFANQIKDCGANRECPKCHHRIDNSDVSHAWPGLPAGVKFDPSDAEILDHLAAKCRIANCVPHMLIDEFIPTLDGKNGICYTHPENLPGAKEDGSNVYFFHRTINAYATGQRKRRKIQTEDNLTKEHVGWHKTGKTRLVMENGIQKGCKKIMVLYRSSVKGSKPGKSNWVMYQYHLGTEEDEKDGQYVVSKIFYQQHKQANKNNNFFAITEQDKGTMCTSPKMPKTNTPNPPRSKKSDAYDDVMDDYILESPIQEAEFVKDTSVPSSSRAHFKDEMEYPYLAGESQAVDLDSTEALLLCNEILDSYVPFDNSGLYHGPSPACVCDINNAPSAERSESCGITELENIELDTPPDFQLSVSFASFLPLF*	TAGATTATACTCACAAGATAGTAGTAGGAGAAGAAATGTGTAATTTTCTTATTCAGCTGAATAACCTATTTATAGGAAAAGAAAACCACTATGCTGCATAGTAATTTTTGAATATAATAATATTGTCTAATAAAACAAATAATTTTTGAATATAATAATATTGTCTAATAAAACAAATAACTTTTGAATATAATAATATTGTCTAATAAAACAGATAACTTTTGAATATAATAATATTGTCTAATAAAACAGATAACTTTTGAATATATTATTATAATCAAATTACCAAATAATACTACCACAGTAATAATTCAAAATAATGCAACAACTTCTGTGTCAATTATCAGATCAATAATATGAATTACTGTTTTACTGTGGCAATTATTGGTTTAAAAATTT…
Ese04G001162.t1	Cluster-21888.169024	ATGTGGGACTATATCAATACACCACCTTGCAAAGCCGACGTCCTCGTCGGCCCATCTACCCAGCTATGGCGGCTTCATCCTAGCGACACTGACCCGACGCTCTTTGCACCTATCAGTATTTTAATCCGGCCTCTAGATAGCCCTTTCCACAGGTCGTCCCGTTTACGAGTCCCGACTTGCAAGTTCATGATCTACATGCAAAGTATAGATAAGAATACGAGGGATAGATATTTGATTCAGCAACTGAACAACAAATTCACAAACCAACATGTTTTGATAGACAAGTTGATAATAGCAAACATCAATGATCATAACCCCCGAGATTTCTTCTCGTCAGAGGAATCAAATACAAGTAGAAAAAAGGAAAGCTATGTTTTGACGCCCAGGCGGTGCATTTAT…	MWDYINTPPCKADVLVGPSTQLWRLHPSDTDPTLFAPISILIRPLDSPFHRSSRLRVPTCKFMIYMQSIDKNTRDRYLIQQLNNKFTNQHVLIDKLIIANINDHNPRDFFSSEESNTSRKKESYVLTPRRCIYGLAFRPDRRAPGGYWNGTDQEYANSREIINGMNGVIGLKRSFCFYEGEVSHGRKTNWRMIEYKLLQHYCSIACNHKKERLDEWIICKVYYDFGPEALSLQMEMMDMNQMFTAPVEHRSFHIC*	AACAACAGCCATGACTTTATGCTCATGACTTTTAAATGAATGTATGTGAGTAAAATCCTCAAGGGACCAGACATGAACTGTTTTATCAAATGACGAGCTAAACAAAAAACCTCCTTCGACAGCTAATCCTATGATACAATCAAGATGATCTTTCAAATTAATGCATTTGACATGCCCCACTGAAAGGTCTTCTACGAGATCTCCGTCAATCCTTAATTTTTCAACATGATCAACATCTGTTCTACCATTTTCATCTTTTTCCTGACAAACTCCCATGTTCTGACTTTTTGAACCTTCACTAGTCTCCATTAGTAGCTGACTTAGTTCTCTTTGAACCAAACAGTGACTCACCTTTAAGACATTGAAATTATACACCTTTTCAAGTGCAAATTTTGCTTT…
Ese21G001825.t1	Cluster-21888.178915	ATGGCTGGACTATCATGGTTGGTGGACGGTCATAGAATTGCAACAAAAATCAAGAGTGCTTCTGGCGCATGTGATCCTGGAAGAGTCAGCTGGAAAAGCAACGCTACTAAGGCTTGTCCAAATTGCCAACACGCCGTCGACAATAGTGATGTCACACAGCAGTGGCCAGGATTACCCAGAGGGGTAAAATTTGATCCATCTGATCAAGAGATTGTTTGGCATCTACTTGCAAAAGCTGGTACTTTGAATTTTAAACCCCATCCTTTTATTAACGAGTTTATCCCAACTGTTGATGAAGATGATGGAATCTGTTATGCACATCCTCGGAATTTACCTGGTGTTAAGCAAGATGGAAGTGTATCTCACTTCTTCCACAGAGCAATCAAAGCCTATAACACT…	MAGLSWLVDGHRIATKIKSASGACDPGRVSWKSNATKACPNCQHAVDNSDVTQQWPGLPRGVKFDPSDQEIVWHLLAKAGTLNFKPHPFINEFIPTVDEDDGICYAHPRNLPGVKQDGSVSHFFHRAIKAYNTGTWKRRKIHGDNLGDVRWHKTGRSKPVVLDGMQKGCTGEDEKEGEYVISKVFYQQQQVKQSEQSEHLPEGIDDTTLKVDSSSPKSVTPERRSPNYDEEKDLTVTCIDPHLKHYETECLKDEVHTSSEKPDNQDHLVAENDAYQMGDDNENYAGEDANGLDNASQYLLDSQQLVEAMSLCDELLRSQSPNRTGVESREPTGKARLSDYAYLGTENFKRDLEECQALVLDPANIATDTPPDFQLSQLEFGSQESVGL*	TTAATTAGTAAGTAAATATTATTATTTTTCACAAATTTAATTCAAATTCGAAAACGAATTTAAGTAAATGATTCATATTCAAATTCTCAAGTAAATGATGTTCAACTCATTTACTTAAAAATCAAGCTTATAATTTAAATTAAACTCCTTAATAAACGGTGCTTAACTCGTTTACTTAAATCAGATTTCTAAATAAAATTTACACAAATTAAATTTAGAGAACTGATATTTTTACATATATTTTTTATATTTCTACATGCTCCTCCTTAATATGAACATAAAATGGGTCCCGTCTTTATGTAAGACAAAATCATGTGAAAATATTAAAAGATCATGTAAAAATATCAGTTCCTTAATTTAAACTCTTTCATTATGAGTGAATAATATTAAAATCTTGCA…
Ese03G001552.t1	Cluster-21888.181488	ATGTGTCCTCCAGCACCTGCCTCACCGATTTCTATTTTTGTATCGACTGATGTGGAGCGCATTCTGTTATTGGAAGATATCATTAACGGATATCCATCATATCCTCTCCCCAATAATGTGATTGCAGATCTAAATCCTTTCAATTACCAGCCCTCAAATTTACCTGATGGAATTGTGTACTTCTTAAGATCAGAGGTTAAAAAAGATACGGAACTTGGATCCTGGAAGGCAAAAGGGGAGTCATGTGAGATATTCACAAACTCTGTTATAACTGGATGGAGAACTACTCTAGAATTTCATGCAGGTCAAGCACCTAATGATCAAAAAACTGATTGGGTGATGCAAGAGTACAGAATAACTAAGAAGGGATTGTGCAATAACAGAGACACAAAGGATTCT…	MCPPAPASPISIFVSTDVERILLLEDIINGYPSYPLPNNVIADLNPFNYQPSNLPDGIVYFLRSEVKKDTELGSWKAKGESCEIFTNSVITGWRTTLEFHAGQAPNDQKTDWVMQEYRITKKGLCNNRDTKDSGSLYRLFHIEECIPDHVVPPKHGGALPTDSTTGQGSRSETQKNEDDEIGSLTAAERLSCVLQGDFLELDDLNGLQSSSSSSDNSSCPSFASDEWFNSLALLRDLDHENIKQQGKDSSFKYTVSTSVISNEMVICPATLGKLSAEDIQKLDHSLPIEGTIDKRVLICKQANETASSSQNAAASSSHTKAVKEKKKKDVSRMKKLKKYFCLVPLF*	TTTTGGTTTTTCAGATCGATATGGATATAAAAATTTTGGGTTCGGTATAGGTACAAAAACATAAGCATATACAGGTTATTTGATACCGGTGTCAGTAGGATGTTTGACTTGTTAGGTACGTACTAGTACCGAATCGATTTTTTTTAATTTTTTTATTATTATTATTAATAATAAAAATTATAATAATAAAAATAATGATAATTATTATTATAATAATTTTTGACATATATTAGAAAAGGAAAATTCTACAAAAAAAAAAAAGTGTGTGTCTGTGGGTAAGTTACCCGAGTAATTCCCGAGTAACTGTAGAAGCGCCCATCAGAAAATAACCAGTATTGAACTTATTGATTCGGTATACCGATCTAACGGTATCGGCCCGGTTTTTACCCGTCGCACACT…
Ese01G000962.t1	Cluster-21888.109168	ATGTGTCCTCCAGCTCCTGCCGCACCAATTTCTATTGGTGTATTGACTGATGTGGAGCTCATTCTGTTGTTGAAAGATATCATTCTCGGAAATCCATCATATCATCTCCCCAATAATGTGATTGCAGATCAAAATCCTTTCAATTACCTGCCCTCAAATTTACCTGATGGAATTATGTACTTCTTAAGATCAGAAATTAAAAAAGATACGAAACTTGGATCCTGGAAGGCAAAAGGGGAGCCATGTGTGATATTCACAAACTCTGTTATCACTGGTTTGAGAACTACTCTCGAATTTCATGAAGGTCAAGCACCTAATGATCAAAAAACTGATTGGGTGATGCAAGAGTACAGAATAACTCAGAAGGGATTGTTCAATAACAGAAACACAAAGAATTCT…	MCPPAPAAPISIGVLTDVELILLLKDIILGNPSYHLPNNVIADQNPFNYLPSNLPDGIMYFLRSEIKKDTKLGSWKAKGEPCVIFTNSVITGLRTTLEFHEGQAPNDQKTDWVMQEYRITQKGLFNNRNTKNSGSLYRLFHSEECIPDHVAHPKHGAALPTDSTTGQGSSEAQKKNEDDEIGSLTAAERLSCVLQDNSCVLRGDFLELNDLNSLQSSSSSSDNTSCPSFASDEWFDLVALLQDLDHKNIEWQGKDASFKYTVATSVIPNEIVICPATLGKLSADDIQKLDYSLPTEGTIDERVLKCKQVNETASSSQNAAASSGHNKAVKEKKKEDVSKMKKLKKEYYRLMPF*	CAAATTCAACTGAAAATTTAAGAATTATTTTAGTACATTTTTTGTCAAATAGCTTAAAAAGCGTGTGTTTGAAATGAGTCTTATTCGTTTATAATATTCAATTTAAATATAATTTATTCAATTAATAAACTCAATGTTTAATGTGTAATAGGTTATAATACTCTATTGGTTCTAAACTCATTTACAGTTTTCTTAATGTGTGTCCTAAGGGTATACCCTATACACAGAATTCAAGGGAATATCTACGAAATTCAACGGATAAACCCACTAAATATTTTCTTGAATTCCGTGATATTCCATTAAATTTTTTAGTATTCCCTTAAAGTCCGTAATATTCTCTTGACATATGATCGTAAGGAATCAAATTTCGTCAGCAGAATAAAATTTGATTACGTTGAC…
Ese14G000812.t1	Cluster-21888.57567	ATGTGTCCTCCACCTGCCTCACCAATTGCTATTGATTTATGGACTGATGAGACGCTCATTCTGTTGTTGGAGGATATCATTCACGGACATCCTCTCCCCAGTAACGTGATTGCGGAGTTTAATCCTTACAATTACCTGCCCTCAAATTTACCTGATGGGATTGGATACTTCATTAGTTCAGAGGTTAAGAAAGTTACGGAACTTGGATCCTGGAAGGCAAAAGGAGATCCCTGTGAGATATTCACGAACTCCGATATAACTGGTTGGAGAACTACTCTGGAATTTTGTGAAGGTCAAGCCCCTGATGAAAGAAGAACTGCTTGGGTGATGCAAGAGTACAGAATAACTCAGAACGGATTGTGCAATAACAGCAACCGAAATGATTCCAGAACATTATGT…	MCPPPASPIAIDLWTDETLILLLEDIIHGHPLPSNVIAEFNPYNYLPSNLPDGIGYFISSEVKKVTELGSWKAKGDPCEIFTNSDITGWRTTLEFCEGQAPDERRTAWVMQEYRITQNGLCNNSNRNDSRTLCRLFHSVEQIPDHVTHPKHGGAFPQIDSNTSQGSTSEAQEKNGDDETGPPLSAAERHKCVLNGDFLELDDLADPQSPSSSSDNSSRPTFTSDEWFDSVALLRDLEDENLEQQGKGASYKYTVSTSVKPYDVIMCPATLGKLSAGGSQISDYSLPDSAILQNIDKGSRFTAINCSNENTSSFPSAIIKSQCYGKSCLPGSENAVSSGSQNAAEVKEKKKKKKDGVHPMKKLKEFFCLMPF*	GGCGTCACACTTGTACATAAGGTTGTATTGGGGTTAAGATTTTGAGAAGTCATGGTTTAGTTTGAGGAGAGAGGAAGTTATGATCATTTTTCTAAAATTGGAGGTAAACGATGAGGAAATGAGAATACGTTGTGTAACGTCAATGTCATGTGATTTCGGCATGTTTGGTGTTCTGAGTTTTAATTCCAACTTGTTTTACCACGCCATTCTCTAAATAATATAAAAAAAATACTTCGGATATAAGAGTAACGTCAATTACTCTAATTTAACAGAATGACCTAATTAAAAAAATTTAATTAGTATGATGGGTCAATTACAGAAATTAAAAGTTCAATGGGTTAAACAACTACAGTGATGTAAAAGTTAATGTTACAGACACGTGATTTTTCCATGTTACTT…
Ese14G002731.t1	Cluster-14736.0	ATGATCACTTGGTGCAACGATTGTAGCGACGAGAGCGCAGCCTTTGCGAGAAAGTCTCCACCAGCTCCTATTACCGATAATAATGTTATTAGTGAAAATCACGAACATAATCGTATCAAAGCTTGTCCTTCCTGTGGTCATCAGATTAAATGGCAAGAGAAGGCTGGAATTCATAATCTGCCGGGGCTACCTGCTGGAGTGAAGTTTGATCCGAACGATCAAGAGCTTCTTGAACATTTGGAGGCAAAGGTGCGGTTGGATGATCATAAGCTTCATCCCCTAATTGATGAGTTCATCCCTACCCTTGAAGGGGAGAATGGAATTTGCTATGCTCACCCAGAAAAATTACCAGGTGATCTTCAAGGACCTGGTATCTCTTAA	MITWCNDCSDESAAFARKSPPAPITDNNVISENHEHNRIKACPSCGHQIKWQEKAGIHNLPGLPAGVKFDPNDQELLEHLEAKVRLDDHKLHPLIDEFIPTLEGENGICYAHPEKLPGDLQGPGIS*	ACTTGCACTACTAAAGGAGTTTTCGGAAAATGTTGAATATCATTTTATAAATAATAATTTACAAATTAAAAGCAATTTAAAGAGATACTATCCAAAACAAGCACTTGCAAAACTATGTTTGAACTTTTCTAAAAAAATATAATTCATACAAAACTGGTACGTACTATTAAGCACTGGTACGTAATGTTGCTAAAACCGCTTTATTTAGTCCATGGCACCGTTTTGGCAAAAATGGGGCACTGCATGCTTATCAAATTACATTTTTTTTTTTAATATTTTGGCACTGCATAAAATTAAGGAAAGTTGTGGCACCAACAAATTATATATATATATATATATATATATTAAGATAAAACTTTATATATAACGTCCTACAAACCCGAAAAAGTATAAAGGATA…
Ese09G001099.t1	Cluster-21888.112197	ATGAATAGGGAAAAGCTAATGAAAATGGCCGGTGCAGTTCGCACTGGTGGAAAAGGGAGTGTGAGGAGAAAGAAGAAGGCAGTCCACAAGACAAGCACCACAGATGATAAAAGACTCCAAAGCACCCTAAAGAGAATAGGGGTTAATGCAATTCCTGCAATTGAGGAAGTTAATATTTTCAAGGATGATGTAGTTATCCAGTTCATAAATCCCAAAGTTCAAGCCTCTATTGCTGCCAACACTTGGGTTGTTAGTGGTTCTCCACAAACAAAGAAATTACAAGATATTCTTCCAGGAATTATTAATCAATTAGGGCCAGATAACTTGGACAACTTGAGGAAGCTCGCCGAACAGTTCCAGATGCAGACATCTGGTGCAAGTGCAGGTGTTGCCGCCACT…	MNREKLMKMAGAVRTGGKGSVRRKKKAVHKTSTTDDKRLQSTLKRIGVNAIPAIEEVNIFKDDVVIQFINPKVQASIAANTWVVSGSPQTKKLQDILPGIINQLGPDNLDNLRKLAEQFQMQTSGASAGVAATQEDDDDDVPDLVPGETFEAAAEEAKA*	TAAAACCGTCAAGCTTAGAAAATATTTTCCGCCGATAAGCTCGACGGTATATTCGTTATTTTTATTTTTGGCAAAATGATTTGTCGTGCTTAAATGATAAAATGATTTGTCGTGCTTATAAATATATAGGAATTTTAGAGAAATTAAATAAGAATTGAAAATTAGGTTAAAAACCCTAACCGGCGGACCGAAACCCTAATTACCGGACCGAAACCCTAGCTATCGGACCGGAACCCTAGAAACCGACACTGGAACTTAAATAATATATTTTAAGTCTTAAATAACATAATTAAAGAGGTTTTAATGATTTAAAATAGGAATTAAAACCCTAACCCTAAAATCGAAACCCTAATTTCGATTTCGGAAACCGAAACCCTAATTCGTGTACCGAAACCCTAA…
Ese07G000531.t1	Cluster-21888.112196	ATGAATAGGGAAAAGCTAATGAAGATGGCTGGTGCCGTTCGCACTGGTGGAAAAGGTAGCATGAGGAGGAAGAAGAAGGCAGTTCACAAGACAACAACCACAGATGACAAAAGACTCCAAAGCACCCTGAAGAGAATAGGGGTTAATGCAATTCCTGCAATTGAGGAAGTAAATATTTTCAAGGATGATGTAGTTATCCAATTCATAAATCCTAAAGTTCAAGCCTCTATTGCTGCCAACACTTGGGTTGTTAGTGGTTCTCCACAAACAAAGAAATTGCAAGATATTCTTCCAGGAATTATTAATCAATTGGGGCCAGATAACTTGGACAACTTGAGGAAGCTTGCTGAACAGTTCCAGAAGCAGGCACCAGGTGCTGCTGATGGTGCAGCTGCCACA…	MNREKLMKMAGAVRTGGKGSMRRKKKAVHKTTTTDDKRLQSTLKRIGVNAIPAIEEVNIFKDDVVIQFINPKVQASIAANTWVVSGSPQTKKLQDILPGIINQLGPDNLDNLRKLAEQFQKQAPGAADGAAATQEDDDDVPELVPGETFEGAAEEAHTT*	GTAGTAATGAGCTTGTTTAAAGAAAAGGAAAAAGTACACCAAGGGTCCATTAATCCCTTCAAATTTTAGGTCATTTGGAGATTCAAATTGGATTGATCGGACAAATACAAATCTTCACTTGAGCTGGGCTATACCCGAAAACAGGATGACCCGATTCCGATTTATATTTTTCTGTACGTAAATACCCTCAGAACTTTTGCTAACTACCAAAACTACCCTGCCATAAATATGTATATAAAAAACCTTGACACTAGGGTTTCATTTTGTTATCCAAACTTAGTCTACTCTCTCATTTCCGCACCCGCTCATTTCTTACTCTCTCCTCTACTTAGAAGCTCGCCGAGGTAAAGCATCAATCTTTCTCTCTCTATATATGTATATGTTATACGTATATGTTAT…
Ese15G001386.t1	Cluster-21888.112199	ATGCATGAAGTTACTGTTGCCATGAATACTTCTCAACTAGGCCGGCCTTTAAGTCGGATCAGGCCGATCCAGATGAATAGGGAAAAGCTAATGAAGATGGCTGGTGCTGTTCGCACCGGTGGAAAAGGTAGCATGAGGAGGAAGAAGAAGGCAGTTCACAAAACAACCACCACAGACGATAAAAGACTCCAAAGCACCCTGAAGAGAATAGGGGTTAATGCAATTCCCGCAATTGAGGAAGTCAATATTTTCAAGGATGATGTAGTTATCCAGTTCATAAATCCTAAAGTTCAAGCCTCTATTGCTGCCAACACTTGGGTTGTTAGTGGTTCTCCACAAACAAAGAAATTGCAAGATATTCTTCCAGGAATTATTAATCAATTGGGGCCAGATAACTTG…	MHEVTVAMNTSQLGRPLSRIRPIQMNREKLMKMAGAVRTGGKGSMRRKKKAVHKTTTTDDKRLQSTLKRIGVNAIPAIEEVNIFKDDVVIQFINPKVQASIAANTWVVSGSPQTKKLQDILPGIINQLGPDNLDNLRKLAEQFQKQAPGAAEGAAATQEDDDDDVPVLVPGETFEAAAEEAHTS*	TCTTTAAACATATCATATGTACTATTCCACCTAGTGTTATTATCAAATTTGACTCTTTTAAAATTTTCTCCTCTTGTATGACAAAAATTTCTAAAATTTTGAATTTTTCTATTTGAATCATAAACATAACTAATCATAGCACGAAATTTATATATTGTCATTTCTAAATAACTGAATCCAGATTGAACAAATAAATTTATTATATGACATACGCATCTAACATGAAAAAATGCACCATTGAGTACAGACATTAAATCATTTTTAACATGTTAACTGAACTAATGTTATTGCATACATTATCTAAACTAATACTCATTATTTTATCTTTAATTTTAAAAGTACGAATAATCGACATAATTTGAGCATATATTGTTTAATCAGTATGAGGTAATTCAAAAA…
Ese06G001415.t1	Cluster-21888.112198	ATGGGCTATACCCGGAAACCAGGTGACCCGGTTCGGTTTACATTTACTGTACGTCAACACAACACCCCGATAGCCTGGATTAAATTACGAAACTACCCTTCTATATATTTCTATATAAAAAACTTCTACACTAGGGTTTCAGTTGTTATCCTGATCCATACTCGGTCTGTCAGCTCTCATTTCCTCACGCGCTCATCTCTCTCTCCTCAGGAGCTCGACGAGATGAATAGGGAAAAGCTAATGAAAATGGCCGGTGCAGTTCGCACAGGTGGAAAAGGTAGTGTGAGGAGAAAGAAGAAGGCAGTCCACAAGACAACCACCACAGATGATAAAAGACTCCAAAGCACCCTAAAGAGAATAGGGGTTAATGCAATTCCCGCAATTGAGGAAGTTAATATT…	MGYTRKPGDPVRFTFTVRQHNTPIAWIKLRNYPSIYFYIKNFYTRVSVVILIHTRSVSSHFLTRSSLSPQELDEMNREKLMKMAGAVRTGGKGSVRRKKKAVHKTTTTDDKRLQSTLKRIGVNAIPAIEEVNIFKDDVVIQFINPKVQASVAANTWVVSGSPQTKKLQDILPGIINQLGPDNLDNLRKLAEQFQKQTPGASAGAAATQEDDDNDVPDLVPGETFEDAAEEAKT*	TTACAAGAATAGTGCACTAACAAAATAATTACAAAAGGAGTGCACAACAATAAATCCATTAAATCATTATCCCTTAAATCAAGCAGAAGTATAACCATCCTATATATTCCTCTATATTTAATGGCCTCATTAACCAAAATCAGAAATATATATATATTGGATTCCATCCAGAAGTTGATTCAGGAATGCCGCCACGCCGCTCTCGTTGTGATCTTCATCCCGGTGCTTGTTCCAGTCGCCACGCCGGTGCCGTCAAAGAAGTGGTAACTGACGGTGGACCATGCCGTCGCCGTCAAAGAAGTGGTGGCCGGCGGTGGGCTCGAAGTTGGGGTTAGCTCCGTTTCGGACATAAATGCCTGAAATGCATTCTGGTCTCGTTGTGATCTTCATCCCGGTGCT…
