# Supplementary material for: Identification of Eleutherococcus senticosus NAC transcription factors and their mechanisms in mediating DNA methylation of EsFPS, EsSS, and EsSE promoters to regulate saponin synthesis
Source: BMC Genomics. 2024 May 31;25:536. doi: 10.1186/s12864-024-10442-8 (PMC11140872; doi:10.1186/s12864-024-10442-8)
Supplement: Supplementary file 3 — Supplementary Material 3. [file 12864_2024_10442_MOESM3_ESM.xlsx]

## Sheet: Sheet1
Supplementary table 3:Projected results from JASPAR and TFPred
EsNAC name	Promoter ID	Start	End	Predicted sequence	Threshold	TFPNM/TFPM
EsJUB1	TSE1	456	469	TTGCCGGCGTGTCT	0.85	TFPNM
	TSS1	142	155	CCTAAGGCGAGTGA	0.82
	TFPS1	59	72	CTTACGGCTGGGCT	0.76
EsNAC047	TSE2	159	173	ACCACCACGTAAGAA	0.77	TFPNM
	TSS2	310	324	TGGGCTACGTTTGCT	0.76
	TFPS2	171	185	TGTCATACCTTTCCG	0.74
EsNAC098	TSE3	295	310	CTTATTTTTTGCGAAT	0.76	TFPNM
	TSS3	266	281	CTTTTTGCAAAATTAA	0.75
	TFPS3	160	175	GTTGAAAATCATGTCA	0.76
EsNAC005	TSS4	213	231	CCCTTTTTGTCCGAAGCTT	0.69	TFPNM
	TSE4	263	281	TTAATTTTGCAAAAAGTAT	0.79
	TFPS4	140	158	TATCTTTCGATCCGAGAAT	0.72
